# Supplementary material for: Proteomics reveals dynamic metabolic changes in human hematopoietic stem progenitor cells from fetal to adulthood
Source: Stem Cell Res Ther. 2024 Sep 15;15:303. doi: 10.1186/s13287-024-03930-x (PMC11403967; doi:10.1186/s13287-024-03930-x)
Supplement: Supplementary file 2 — Additional file2 [file 13287_2024_3930_MOESM2_ESM.xlsx]

## Sheet: Sheet1
Proteomics	FL1, FL2, FL3, FL4;
	UCB1, UCB2, UCB3, UCB5, UCB6;
	aBM1, aBM2, aBM3, aBM4
FACS validation	FL5, FL6, FL8, FL9, FL10, FL11, FL12, FL13, FL14, FL20, FL21, FL22;
	UCB1, UCB2, UCB5, UCB6, UCB7, UCB10, UCB11, UCB12, UCB20, UCB21, UCB22;
	aBM5, aBM6, aBM7, aBM10, aBM11, aBM12, aBM16, aBM17, aBM18
RT-PCR	FL2, FL3, FL4, FL5;
	UCB1, UCB2, UCB3, UCB4, UCB5, UCB6, UCB15;
	aBM4, aBM8, aBM9
Seahorse assays	FL7, FL8, FL9;
	UCB8, UCB9 UCB10
Metabolic state analysis	FL5, FL12, FL15;
	UCB1, UCB4, UCB6, UCB13, UCB14
Cell culture	FL16, FL17, FL18, FL19;
	UCB16, UCB17, UCB18, UCB19, UCB20, UCB21, UCB22;
	aBM13, aBM14, aBM15
CFU	FL17, FL18, FL19;
	UCB20, UCB21, UCB22;
	aBM16, aBM17, aBM18
