# Supplementary material for: Proteomics reveals dynamic metabolic changes in human hematopoietic stem progenitor cells from fetal to adulthood
Source: Stem Cell Res Ther. 2024 Sep 15;15:303. doi: 10.1186/s13287-024-03930-x (PMC11403967; doi:10.1186/s13287-024-03930-x)
Supplement: Supplementary file 3 — Additional file3 [file 13287_2024_3930_MOESM3_ESM.xlsx]

## Sheet: FL vs UCB DEP
No.	Protein	Protein name	Gene Name	Fold change	t test p value
1	P54868	Hydroxymethylglutaryl-CoA synthase, mitochondrial	HMGCS2	68.3877	0.039113
2	P02452	Collagen alpha-1(I) chain	COL1A1	60.5422	5.70094e-05
3	P02100	Hemoglobin subunit epsilon	HBE1	55.9385	0.00778425
4	P45954	Short/branched chain specific acyl-CoA dehydrogenase, mitochondrial	ACADSB	53.543	0.0113881
5	P02771	Alpha-fetoprotein	AFP	40.035	0.00967879
6	Q15043	Metal cation symporter ZIP14	SLC39A14	33.3399	0.0364835
7	P31327	Carbamoyl-phosphate synthase [ammonia], mitochondrial	CPS1	32.759	0.0101812
8	P02008	Hemoglobin subunit zeta	HBZ	28.8253	0.0152752
9	P50440	Glycine amidinotransferase, mitochondrial	GATM	22.9257	0.00680823
10	P19440	Glutathione hydrolase 1 proenzyme	GGT1	22.2778	0.0317857
11	P11498	Pyruvate carboxylase, mitochondrial	PC	20.8226	0.0151738
12	O14832	Phytanoyl-CoA dioxygenase, peroxisomal	PHYH	20.2141	0.0245945
13	P13640	Metallothionein-1G	MT1G	19.7378	0.00129994
14	P30038	Delta-1-pyrroline-5-carboxylate dehydrogenase, mitochondrial	ALDH4A1	18.4727	0.00410165
15	P08123	Collagen alpha-2(I) chain	COL1A2	18.3113	1.22255e-05
16	P05783	Keratin, type I cytoskeletal 18	KRT18	17.6967	0.0350952
17	P07099	Epoxide hydrolase 1	EPHX1	17.4452	0.0127513
18	P09110	3-ketoacyl-CoA thiolase, peroxisomal	ACAA1	16.9466	0.00632627
19	Q15392	Delta(24)-sterol reductase	DHCR24	16.4286	0.0142871
20	Q16762	Thiosulfate sulfurtransferase	TST	16.1806	0.0136121
21	Q99538	Legumain	LGMN	14.8139	0.0113747
22	Q8WWQ8	Stabilin-2	STAB2	14.4636	0.0115716
23	Q969L2	Protein MAL2	MAL2	14.3575	0.030332
24	Q9UBM7	7-dehydrocholesterol reductase	DHCR7	13.97	0.0034435
25	Q6NUM9	All-trans-retinol 13,14-reductase	RETSAT	13.24	0.0051149
26	O75387	Large neutral amino acids transporter small subunit 3	SLC43A1	12.9577	0.0102276
27	Q15800	Methylsterol monooxygenase 1	MSMO1	12.8091	0.0197948
28	P00167	Cytochrome b5	CYB5A	12.6493	0.0113505
29	P06133	UDP-glucuronosyltransferase 2B4	UGT2B4	12.5635	0.0482457
30	Q9NUI1	Peroxisomal 2,4-dienoyl-CoA reductase [(3E)-enoyl-CoA-producing]	DECR2	11.6942	0.0363492
31	P32322	Pyrroline-5-carboxylate reductase 1, mitochondrial	PYCR1	11.3077	0.00292394
32	Q9BSE5	Agmatinase, mitochondrial	AGMAT	11.1911	0.0223348
33	P09601	Heme oxygenase 1	HMOX1	10.9769	0.0211499
34	Q08426	Peroxisomal bifunctional enzyme	EHHADH	10.7704	0.00848446
35	P52758	2-iminobutanoate/2-iminopropanoate deaminase	RIDA	10.6404	0.00102161
36	Q9UBV7	Beta-1,4-galactosyltransferase 7	B4GALT7	10.5319	0.0442495
37	Q99424	Peroxisomal acyl-coenzyme A oxidase 2	ACOX2	10.4043	0.011207
38	Q8NI22	Multiple coagulation factor deficiency protein 2	MCFD2	10.4022	0.0254881
39	O95864	Acyl-CoA 6-desaturase	FADS2	10.2366	0.0151287
40	Q16850	Lanosterol 14-alpha demethylase	CYP51A1	10.1087	0.00857697
41	P10620	Microsomal glutathione S-transferase 1	MGST1	9.70177	0.000932466
42	O00400	Acetyl-coenzyme A transporter 1	SLC33A1	9.55827	0.0024351
43	P55899	IgG receptor FcRn large subunit p51	FCGRT	9.43693	0.00441553
44	Q14534	Squalene monooxygenase	SQLE	9.35195	0.0224938
45	Q15125	3-beta-hydroxysteroid-Delta(8),Delta(7)-isomerase	EBP	9.23309	0.00201653
46	Q9NZI8	Insulin-like growth factor 2 mRNA-binding protein 1	IGF2BP1	9.21024	1.0615e-05
47	A6NCS6	Uncharacterized protein C2orf72	C2orf72	9.06424	0.0296264
48	Q8NBQ5	Estradiol 17-beta-dehydrogenase 11	HSD17B11	8.95867	0.0016464
49	P02787	Serotransferrin	TF	8.8937	0.00574743
50	Q99959	Plakophilin-2	PKP2	8.68354	0.0103695
51	P12109	Collagen alpha-1(VI) chain	COL6A1	8.51927	0.00116811
52	Q96AY3	Peptidyl-prolyl cis-trans isomerase FKBP10	FKBP10	8.51461	0.00271168
53	P02786	Transferrin receptor protein 1	TFRC	8.32423	0.00178861
54	Q5BJF2	Sigma intracellular receptor 2	TMEM97	8.09662	0.00176422
55	P37268	Squalene synthase	FDFT1	7.91588	0.0110856
56	O43826	Glucose-6-phosphate exchanger SLC37A4	SLC37A4	7.86478	0.000799618
57	P02458	Collagen alpha-1(II) chain	COL2A1	7.76557	5.24143e-07
58	P00367	Glutamate dehydrogenase 1, mitochondrial	GLUD1	7.52155	0.0056559
59	P21397	Amine oxidase [flavin-containing] A	MAOA	7.40335	0.0370892
60	Q9NTN3	UDP-glucuronic acid/UDP-N-acetylgalactosamine transporter	SLC35D1	7.3946	0.00106946
61	P04181	Ornithine aminotransferase, mitochondrial	OAT	7.35323	0.0116586
62	Q53FV1	ORM1-like protein 2	ORMDL2	7.08841	6.95796e-05
63	P52292	Importin subunit alpha-1	KPNA2	7.06127	4.84197e-05
64	Q9NZ01	Very-long-chain enoyl-CoA reductase	TECR	7.02449	0.027822
65	P22033	Methylmalonyl-CoA mutase, mitochondrial	MMUT	6.96629	0.0127885
66	P22897	Macrophage mannose receptor 1	MRC1	6.90335	0.0307279
67	Q02252	Methylmalonate-semialdehyde dehydrogenase [acylating], mitochondrial	ALDH6A1	6.84985	0.0265436
68	Q07954	Prolow-density lipoprotein receptor-related protein 1	LRP1	6.76718	0.00430452
69	P48449	Lanosterol synthase	LSS	6.76641	0.00628742
70	Q9BY49	Peroxisomal trans-2-enoyl-CoA reductase	PECR	6.76508	0.00892535
71	P01019	Angiotensinogen	AGT	6.74965	0.0453462
72	Q15738	Sterol-4-alpha-carboxylate 3-dehydrogenase, decarboxylating	NSDHL	6.63685	0.00462126
73	Q96B01	RAD51-associated protein 1	RAD51AP1	6.62387	6.23538e-05
74	Q9NYL4	Peptidyl-prolyl cis-trans isomerase FKBP11	FKBP11	6.58585	0.000248281
75	Q16822	Phosphoenolpyruvate carboxykinase [GTP], mitochondrial	PCK2	6.57864	0.00789471
76	P04818	Thymidylate synthase	TYMS	6.57433	6.71607e-05
77	Q86WA6	Valacyclovir hydrolase	BPHL	6.56677	0.0250068
78	P12111	Collagen alpha-3(VI) chain	COL6A3	6.46444	0.00191949
79	P28288	ATP-binding cassette sub-family D member 3	ABCD3	6.37974	0.000474954
80	Q96GE9	Distal membrane-arm assembly complex protein 1	DMAC1	6.26983	0.0379924
81	P02751	Fibronectin	FN1	6.23074	0.0129789
82	P07858	Cathepsin B	CTSB	6.10263	0.000260342
83	P51659	Peroxisomal multifunctional enzyme type 2	HSD17B4	6.09654	0.0031913
84	P05026	Sodium/potassium-transporting ATPase subunit beta-1	ATP1B1	6.01767	0.00756761
85	Q8N6C5	Immunoglobulin superfamily member 1	IGSF1	5.96915	0.0290135
86	Q15165	Serum paraoxonase/arylesterase 2	PON2	5.9618	0.0143538
87	P53370	Nucleoside diphosphate-linked moiety X motif 6	NUDT6	5.93098	0.00305565
88	O75023	Leukocyte immunoglobulin-like receptor subfamily B member 5	LILRB5	5.92995	0.0420461
89	Q02539	Histone H1.1	H1-1	5.83719	0.0127747
90	P03928	ATP synthase protein 8	MT-ATP8	5.82552	0.000221909
91	P50895	Basal cell adhesion molecule	BCAM	5.82397	0.0219322
92	O14936	Peripheral plasma membrane protein CASK	CASK	5.72618	0.00727835
93	Q9ULQ1	Two pore channel protein 1	TPCN1	5.72439	0.0275134
94	P00374	Dihydrofolate reductase	DHFR	5.7213	0.00223533
95	Q9P2E9	Ribosome-binding protein 1	RRBP1	5.71415	0.0162933
96	Q9BV23	Monoacylglycerol lipase ABHD6	ABHD6	5.67757	0.00134181
97	Q01650	Large neutral amino acids transporter small subunit 1	SLC7A5	5.63978	6.44596e-05
98	P82932	28S ribosomal protein S6, mitochondrial	MRPS6	5.61591	0.00421348
99	Q9UNL2	Translocon-associated protein subunit gamma	SSR3	5.59367	0.0011898
100	P12236	ADP/ATP translocase 3	SLC25A6	5.49752	0.00191906
101	Q9H8H3	Putative methyltransferase-like protein 7A	METTL7A	5.47291	0.00740913
102	P27144	Adenylate kinase 4, mitochondrial	AK4	5.46132	0.00538064
103	P50454	Serpin H1	SERPINH1	5.4545	0.00410443
104	P02760	Protein AMBP	AMBP	5.39658	0.020199
105	Q12931	Heat shock protein 75 kDa, mitochondrial	TRAP1	5.38306	0.00823357
106	Q8IVH4	Methylmalonic aciduria type A protein, mitochondrial	MMAA	5.35701	0.00852259
107	P51687	Sulfite oxidase, mitochondrial	SUOX	5.35167	0.00789453
108	Q9UN36	Protein NDRG2	NDRG2	5.32417	0.000370998
109	P11047	Laminin subunit gamma-1	LAMC1	5.30691	0.000397392
110	P53985	Monocarboxylate transporter 1	SLC16A1	5.30246	6.06396e-05
111	Q14493	Histone RNA hairpin-binding protein	SLBP	5.21379	0.00702142
112	P98160	Basement membrane-specific heparan sulfate proteoglycan core protein	HSPG2	5.20861	0.00237083
113	Q13228	Methanethiol oxidase	SELENBP1	5.18612	0.0124534
114	Q86YB7	Enoyl-CoA hydratase domain-containing protein 2, mitochondrial	ECHDC2	5.17219	0.0130056
115	P05091	Aldehyde dehydrogenase, mitochondrial	ALDH2	5.16601	0.00286581
116	P29966	Myristoylated alanine-rich C-kinase substrate	MARCKS	5.15636	6.63137e-05
117	Q9HAV7	GrpE protein homolog 1, mitochondrial	GRPEL1	5.14871	0.0314987
118	P09467	Fructose-1,6-bisphosphatase 1	FBP1	5.11229	0.032561
119	Q07065	Cytoskeleton-associated protein 4	CKAP4	5.07409	0.00787312
120	Q9H8L6	Multimerin-2	MMRN2	5.00747	0.0118357
121	Q9Y673	Dolichyl-phosphate beta-glucosyltransferase	ALG5	4.96154	0.0224963
122	P00747	Plasminogen	PLG	4.94657	0.00625741
123	P34913	Bifunctional epoxide hydrolase 2	EPHX2	4.92503	0.0138667
124	Q13162	Peroxiredoxin-4	PRDX4	4.8711	0.00719321
125	B2RUZ4	Small integral membrane protein 1	SMIM1	4.75633	0.0217534
126	Q02952	A-kinase anchor protein 12	AKAP12	4.69171	0.00454988
127	Q13011	Delta(3,5)-Delta(2,4)-dienoyl-CoA isomerase, mitochondrial	ECH1	4.67068	0.00598134
128	P12829	Myosin light chain 4	MYL4	4.64743	0.0474503
129	P21980	Protein-glutamine gamma-glutamyltransferase 2	TGM2	4.64422	0.0268759
130	P55008	Allograft inflammatory factor 1	AIF1	4.63189	0.0361391
131	Q6YN16	Hydroxysteroid dehydrogenase-like protein 2	HSDL2	4.59654	0.00961582
132	Q5T160	Probable arginine--tRNA ligase, mitochondrial	RARS2	4.5954	0.00091752
133	P35222	Catenin beta-1	CTNNB1	4.5934	0.0106899
134	O95470	Sphingosine-1-phosphate lyase 1	SGPL1	4.56779	0.00184896
135	P62829	60S ribosomal protein L23	RPL23	4.55298	0.00159202
136	P16435	NADPH--cytochrome P450 reductase	POR	4.55067	0.0209068
137	P60468	Protein transport protein Sec61 subunit beta	SEC61B	4.52295	0.000302058
138	P11388	DNA topoisomerase 2-alpha	TOP2A	4.50982	0.000170587
139	Q02818	Nucleobindin-1	NUCB1	4.48916	0.0127958
140	Q13217	DnaJ homolog subfamily C member 3	DNAJC3	4.43841	0.00678094
141	O75521	Enoyl-CoA delta isomerase 2	ECI2	4.43434	0.00775268
142	Q96T88	E3 ubiquitin-protein ligase UHRF1	UHRF1	4.43288	7.98289e-08
143	Q08380	Galectin-3-binding protein	LGALS3BP	4.39186	0.00113959
144	Q01581	Hydroxymethylglutaryl-CoA synthase, cytoplasmic	HMGCS1	4.37381	0.00650374
145	Q9Y399	28S ribosomal protein S2, mitochondrial	MRPS2	4.37308	0.00436194
146	Q8WW59	SPRY domain-containing protein 4	SPRYD4	4.28851	0.00651049
147	Q9UQB8	Brain-specific angiogenesis inhibitor 1-associated protein 2	BAIAP2	4.28041	0.00219155
148	O14975	Long-chain fatty acid transport protein 2	SLC27A2	4.24622	0.0229769
149	P00505	Aspartate aminotransferase, mitochondrial	GOT2	4.24536	0.0134528
150	Q9NQH7	Xaa-Pro aminopeptidase 3	XPNPEP3	4.23673	0.0125637
151	Q86SX6	Glutaredoxin-related protein 5, mitochondrial	GLRX5	4.2288	0.00253107
152	Q9NZ45	CDGSH iron-sulfur domain-containing protein 1	CISD1	4.21517	0.0126065
153	P01009	Alpha-1-antitrypsin	SERPINA1	4.21247	0.011372
154	Q5U5X0	Complex III assembly factor LYRM7	LYRM7	4.2009	0.00182054
155	P12074	Cytochrome c oxidase subunit 6A1, mitochondrial	COX6A1	4.19058	0.0160131
156	Q9UBX3	Mitochondrial dicarboxylate carrier	SLC25A10	4.18594	3.35056e-06
157	Q8IYS2	Uncharacterized protein KIAA2013	KIAA2013	4.18053	0.00102971
158	Q13084	39S ribosomal protein L28, mitochondrial	MRPL28	4.17166	0.00959475
159	Q9Y646	Carboxypeptidase Q	CPQ	4.16298	0.00308221
160	O15235	28S ribosomal protein S12, mitochondrial	MRPS12	4.14792	0.0319774
161	O14880	Microsomal glutathione S-transferase 3	MGST3	4.12709	0.0066302
162	O43852	Calumenin	CALU	4.10745	0.00188004
163	Q9UJS0	Electrogenic aspartate/glutamate antiporter SLC25A13, mitochondrial	SLC25A13	4.10259	0.00460121
164	Q9BY50	Signal peptidase complex catalytic subunit SEC11C	SEC11C	4.0866	0.00157707
165	Q9Y639	Neuroplastin	NPTN	4.07588	0.00725132
166	Q96CS2	HAUS augmin-like complex subunit 1	HAUS1	4.07132	0.0407127
167	P07237	Protein disulfide-isomerase	P4HB	4.04838	0.00530803
168	Q9BYC8	39S ribosomal protein L32, mitochondrial	MRPL32	4.04803	0.000666043
169	P13674	Prolyl 4-hydroxylase subunit alpha-1	P4HA1	4.04646	0.00129362
170	P55011	Solute carrier family 12 member 2	SLC12A2	4.04097	0.0153441
171	P35914	Hydroxymethylglutaryl-CoA lyase, mitochondrial	HMGCL	4.02315	0.0055324
172	O00762	Ubiquitin-conjugating enzyme E2 C	UBE2C	4.00871	1.33343e-06
173	Q92947	Glutaryl-CoA dehydrogenase, mitochondrial	GCDH	3.98815	0.0040891
174	O43772	Mitochondrial carnitine/acylcarnitine carrier protein	SLC25A20	3.94684	0.000951322
175	Q14807	Kinesin-like protein KIF22	KIF22	3.94384	0.0013437
176	P27635	60S ribosomal protein L10	RPL10	3.93431	0.0057033
177	P80404	4-aminobutyrate aminotransferase, mitochondrial	ABAT	3.93034	0.014086
178	Q15036	Sorting nexin-17	SNX17	3.9299	0.0370391
179	P10619	Lysosomal protective protein	CTSA	3.92016	0.00104888
180	Q6PIU2	Neutral cholesterol ester hydrolase 1	NCEH1	3.91546	0.000443275
181	P53597	Succinate--CoA ligase [ADP/GDP-forming] subunit alpha, mitochondrial	SUCLG1	3.91243	0.0130458
182	Q99467	CD180 antigen	CD180	3.90849	0.0127543
183	Q99661	Kinesin-like protein KIF2C	KIF2C	3.90543	0.00751005
184	Q9Y3D9	28S ribosomal protein S23, mitochondrial	MRPS23	3.86727	0.0460342
185	P08195	4F2 cell-surface antigen heavy chain	SLC3A2	3.86473	3.2646e-06
186	A6NJ78	12S rRNA N4-methylcytidine (m4C) methyltransferase	METTL15	3.85435	0.00278692
187	Q6P1X6	UPF0598 protein C8orf82	C8orf82	3.84884	0.00563204
188	P23434	Glycine cleavage system H protein, mitochondrial	GCSH	3.84653	0.0342865
189	Q96C36	Pyrroline-5-carboxylate reductase 2	PYCR2	3.84189	3.55272e-05
190	P49419	Alpha-aminoadipic semialdehyde dehydrogenase	ALDH7A1	3.83079	0.0127269
191	O76024	Wolframin	WFS1	3.79884	0.00893823
192	Q13501	Sequestosome-1	SQSTM1	3.79155	0.00110081
193	P51648	Aldehyde dehydrogenase family 3 member A2	ALDH3A2	3.78397	0.00887885
194	Q9UNW1	Multiple inositol polyphosphate phosphatase 1	MINPP1	3.78194	0.0396753
195	Q6PL18	ATPase family AAA domain-containing protein 2	ATAD2	3.77794	0.000597167
196	Q8IVS2	Malonyl-CoA-acyl carrier protein transacylase, mitochondrial	MCAT	3.7752	0.00728326
197	Q9NPL8	Complex I assembly factor TIMMDC1, mitochondrial	TIMMDC1	3.77454	0.000460165
198	Q8TC12	Retinol dehydrogenase 11	RDH11	3.7231	0.0139376
199	Q8IVB4	Sodium/hydrogen exchanger 9	SLC9A9	3.71492	0.0106003
200	Q9Y289	Sodium-dependent multivitamin transporter	SLC5A6	3.70375	0.0175747
201	O15091	Mitochondrial ribonuclease P catalytic subunit	PRORP	3.69889	0.0411438
202	Q15067	Peroxisomal acyl-coenzyme A oxidase 1	ACOX1	3.69843	0.0143025
203	O43493	Trans-Golgi network integral membrane protein 2	TGOLN2	3.69126	0.0134743
204	Q9Y2G5	GDP-fucose protein O-fucosyltransferase 2	POFUT2	3.68969	0.0291323
205	Q00266	S-adenosylmethionine synthase isoform type-1	MAT1A	3.68511	0.00324463
206	Q9UBR2	Cathepsin Z	CTSZ	3.68471	0.00179744
207	P62273	40S ribosomal protein S29	RPS29	3.68002	0.0191938
208	Q99571	P2X purinoceptor 4	P2RX4	3.67324	0.0317973
209	Q00765	Receptor expression-enhancing protein 5	REEP5	3.66833	0.00645767
210	Q96G23	Ceramide synthase 2	CERS2	3.66539	0.00127151
211	Q8N2U0	Transmembrane protein 256	TMEM256	3.6556	0.0359233
212	P60033	CD81 antigen	CD81	3.64814	0.0411936
213	P02792	Ferritin light chain	FTL	3.6288	0.000562438
214	P36551	Oxygen-dependent coproporphyrinogen-III oxidase, mitochondrial	CPOX	3.62154	0.00374922
215	P13667	Protein disulfide-isomerase A4	PDIA4	3.61686	0.00662498
216	Q8TB61	Adenosine 3'-phospho 5'-phosphosulfate transporter 1	SLC35B2	3.60202	0.0309612
217	O75381	Peroxisomal membrane protein PEX14	PEX14	3.59298	0.00201758
218	Q9NP58	ATP-binding cassette sub-family B member 6	ABCB6	3.58907	0.0119188
219	P61619	Protein transport protein Sec61 subunit alpha isoform 1	SEC61A1	3.5802	0.00345006
220	Q9BYD6	39S ribosomal protein L1, mitochondrial	MRPL1	3.57637	5.87755e-05
221	P24310	Cytochrome c oxidase subunit 7A1, mitochondrial	COX7A1	3.57058	0.0394262
222	Q9Y3B3	Transmembrane emp24 domain-containing protein 7	TMED7	3.55493	0.00141945
223	Q13111	Chromatin assembly factor 1 subunit A	CHAF1A	3.54724	0.000379425
224	Q9UI09	NADH dehydrogenase [ubiquinone] 1 alpha subcomplex subunit 12	NDUFA12	3.54447	1.47365e-05
225	Q9UM00	Calcium load-activated calcium channel	TMCO1	3.54205	0.0038546
226	Q13112	Chromatin assembly factor 1 subunit B	CHAF1B	3.54057	0.0211506
227	Q6RW13	Type-1 angiotensin II receptor-associated protein	AGTRAP	3.53536	0.0216235
228	P52815	39S ribosomal protein L12, mitochondrial	MRPL12	3.53432	0.00154766
229	P20020	Plasma membrane calcium-transporting ATPase 1	ATP2B1	3.53329	4.74619e-05
230	P24752	Acetyl-CoA acetyltransferase, mitochondrial	ACAT1	3.52042	0.0017984
231	P49207	60S ribosomal protein L34	RPL34	3.51351	0.00193077
232	Q8N465	D-2-hydroxyglutarate dehydrogenase, mitochondrial	D2HGDH	3.51069	0.0407063
233	P49768	Presenilin-1	PSEN1	3.50667	3.21611e-05
234	O75881	Cytochrome P450 7B1	CYP7B1	3.50118	0.0284572
235	P09668	Pro-cathepsin H	CTSH	3.49802	0.0302236
236	P48681	Nestin	NES	3.47211	0.0304347
237	Q8N1S5	Zinc transporter ZIP11	SLC39A11	3.46573	0.00538233
238	Q8WVM0	Dimethyladenosine transferase 1, mitochondrial	TFB1M	3.4501	0.0012473
239	Q9NX61	Transmembrane protein 161A	TMEM161A	3.44066	0.00681802
240	P42892	Endothelin-converting enzyme 1	ECE1	3.43745	0.0137054
241	Q9Y676	28S ribosomal protein S18b, mitochondrial	MRPS18B	3.41585	3.07919e-05
242	Q02338	D-beta-hydroxybutyrate dehydrogenase, mitochondrial	BDH1	3.41066	0.0468895
243	P83731	60S ribosomal protein L24	RPL24	3.40964	0.0116911
244	Q9UJ83	2-hydroxyacyl-CoA lyase 1	HACL1	3.4049	5.65942e-06
245	P30043	Flavin reductase (NADPH)	BLVRB	3.40343	0.011872
246	P22830	Ferrochelatase, mitochondrial	FECH	3.40046	0.0090014
247	Q9BPW8	Protein NipSnap homolog 1	NIPSNAP1	3.38913	0.00798233
248	Q9UJY4	ADP-ribosylation factor-binding protein GGA2	GGA2	3.37973	0.00527605
249	Q9HBH1	Peptide deformylase, mitochondrial	PDF	3.36937	0.000123602
250	P07339	Cathepsin D	CTSD	3.36711	0.0062654
251	Q99523	Sortilin	SORT1	3.36409	0.0202407
252	Q9BRX8	Peroxiredoxin-like 2A	PRXL2A	3.36211	0.0165159
253	O75063	Glycosaminoglycan xylosylkinase	FAM20B	3.35996	0.00267668
254	Q9UMS0	NFU1 iron-sulfur cluster scaffold homolog, mitochondrial	NFU1	3.35708	0.000453705
255	Q4G0N4	NAD kinase 2, mitochondrial	NADK2	3.35625	0.0420957
256	O95168	NADH dehydrogenase [ubiquinone] 1 beta subcomplex subunit 4	NDUFB4	3.34988	0.0183881
257	Q8TBA6	Golgin subfamily A member 5	GOLGA5	3.34505	0.0167364
258	Q14554	Protein disulfide-isomerase A5	PDIA5	3.3305	0.0120017
259	P42765	3-ketoacyl-CoA thiolase, mitochondrial	ACAA2	3.32657	0.0195623
260	Q92665	28S ribosomal protein S31, mitochondrial	MRPS31	3.31715	0.000699025
261	Q96SB4	SRSF protein kinase 1	SRPK1	3.31656	0.00031193
262	P43007	Neutral amino acid transporter A	SLC1A4	3.31477	0.0185539
263	P49326	Flavin-containing monooxygenase 5	FMO5	3.30372	0.0472718
264	Q16134	Electron transfer flavoprotein-ubiquinone oxidoreductase, mitochondrial	ETFDH	3.29717	0.034801
265	P49257	Protein ERGIC-53	LMAN1	3.29714	0.0224341
266	Q8WUY1	Protein THEM6	THEM6	3.28953	0.0413895
267	Q96EY1	DnaJ homolog subfamily A member 3, mitochondrial	DNAJA3	3.28927	0.00959622
268	A1L0T0	2-hydroxyacyl-CoA lyase 2	ILVBL	3.27438	0.0041253
269	O00501	Claudin-5	CLDN5	3.27437	0.00849849
270	O14548	Cytochrome c oxidase subunit 7A-related protein, mitochondrial	COX7A2L	3.26531	0.000150253
271	P34897	Serine hydroxymethyltransferase, mitochondrial	SHMT2	3.25631	0.00839819
272	P11182	Lipoamide acyltransferase component of branched-chain alpha-keto acid dehydrogenase complex, mitochondrial	DBT	3.2543	0.00331879
273	Q15758	Neutral amino acid transporter B(0)	SLC1A5	3.2527	0.0112112
274	Q08257	Quinone oxidoreductase	CRYZ	3.24908	0.0297909
275	Q8N6L1	Keratinocyte-associated protein 2	KRTCAP2	3.24655	0.000277178
276	Q8WWV3	Reticulon-4-interacting protein 1, mitochondrial	RTN4IP1	3.24585	0.00970321
277	Q9H8G2	Caspase activity and apoptosis inhibitor 1	CAAP1	3.24385	0.0096011
278	Q14353	Guanidinoacetate N-methyltransferase	GAMT	3.23341	0.0371043
279	Q7Z7F7	39S ribosomal protein L55, mitochondrial	MRPL55	3.23308	0.000136082
280	Q6PK18	2-oxoglutarate and iron-dependent oxygenase domain-containing protein 3	OGFOD3	3.22172	0.000742911
281	O95822	Malonyl-CoA decarboxylase, mitochondrial	MLYCD	3.22074	0.0271644
282	O14949	Cytochrome b-c1 complex subunit 8	UQCRQ	3.22027	0.000841033
283	Q99442	Translocation protein SEC62	SEC62	3.20507	0.0164709
284	Q14061	Cytochrome c oxidase copper chaperone	COX17	3.18717	0.00581062
285	Q9HB40	Retinoid-inducible serine carboxypeptidase	SCPEP1	3.18587	0.0352323
286	Q9H6U8	Alpha-1,2-mannosyltransferase ALG9	ALG9	3.18285	2.72513e-05
287	Q92508	Piezo-type mechanosensitive ion channel component 1	PIEZO1	3.14597	0.000461659
288	Q9Y2H6	Fibronectin type-III domain-containing protein 3A	FNDC3A	3.13752	9.54204e-05
289	P43155	Carnitine O-acetyltransferase	CRAT	3.13676	0.00817778
290	P08648	Integrin alpha-5	ITGA5	3.13279	0.00222257
291	Q7Z7H8	39S ribosomal protein L10, mitochondrial	MRPL10	3.13213	4.88852e-05
292	P35221	Catenin alpha-1	CTNNA1	3.12961	0.00312103
293	Q92667	A-kinase anchor protein 1, mitochondrial	AKAP1	3.12648	0.0223865
294	O00264	Membrane-associated progesterone receptor component 1	PGRMC1	3.12364	0.0234587
295	Q12792	Twinfilin-1	TWF1	3.12286	0.000328048
296	Q6PIW4	Fidgetin-like protein 1	FIGNL1	3.11741	0.00310029
297	P11021	Endoplasmic reticulum chaperone BiP	HSPA5	3.11166	0.00319254
298	Q92820	Gamma-glutamyl hydrolase	GGH	3.09113	0.0113804
299	P38117	Electron transfer flavoprotein subunit beta	ETFB	3.08987	0.0324775
300	P05141	ADP/ATP translocase 2	SLC25A5	3.08703	0.000249942
301	O43491	Band 4.1-like protein 2	EPB41L2	3.07042	2.81105e-05
302	P56556	NADH dehydrogenase [ubiquinone] 1 alpha subcomplex subunit 6	NDUFA6	3.06529	0.00168423
303	O60331	Phosphatidylinositol 4-phosphate 5-kinase type-1 gamma	PIP5K1C	3.0609	0.0493998
304	Q86Y39	NADH dehydrogenase [ubiquinone] 1 alpha subcomplex subunit 11	NDUFA11	3.0581	0.0435289
305	P49815	Tuberin	TSC2	3.05692	0.0291281
306	P02545	Prelamin-A/C	LMNA	3.05665	0.0410615
307	Q2NKX8	DNA excision repair protein ERCC-6-like	ERCC6L	3.05081	0.00379206
308	P02766	Transthyretin	TTR	3.04894	0.0335981
309	P23786	Carnitine O-palmitoyltransferase 2, mitochondrial	CPT2	3.0483	0.00167337
310	Q0JRZ9	F-BAR domain only protein 2	FCHO2	3.03144	0.0376281
311	Q5JPH6	Probable glutamate--tRNA ligase, mitochondrial	EARS2	3.02384	0.0285139
312	Q9UL63	Muskelin	MKLN1	3.02269	0.00133645
313	Q9Y3D3	28S ribosomal protein S16, mitochondrial	MRPS16	3.02098	0.00213458
314	P26373	60S ribosomal protein L13	RPL13	3.00606	0.000749916
315	Q9BUE6	Iron-sulfur cluster assembly 1 homolog, mitochondrial	ISCA1	3.00397	0.0157158
316	Q16698	2,4-dienoyl-CoA reductase [(3E)-enoyl-CoA-producing], mitochondrial	DECR1	3.00222	0.0170658
317	Q3SXM5	Inactive hydroxysteroid dehydrogenase-like protein 1	HSDL1	2.98428	0.00650364
318	Q9UJY5	ADP-ribosylation factor-binding protein GGA1	GGA1	2.97855	0.0261829
319	Q5VT66	Mitochondrial amidoxime-reducing component 1	MTARC1	2.97845	0.00794649
320	P49753	Acyl-coenzyme A thioesterase 2, mitochondrial	ACOT2	2.97831	0.0463871
321	Q9BX68	Adenosine 5'-monophosphoramidase HINT2	HINT2	2.96348	0.0189383
322	Q96RF0	Sorting nexin-18	SNX18	2.95461	0.00923899
323	P08571	Monocyte differentiation antigen CD14	CD14	2.95269	0.0187923
324	Q96DV4	39S ribosomal protein L38, mitochondrial	MRPL38	2.94995	0.000283082
325	Q9BVK6	Transmembrane emp24 domain-containing protein 9	TMED9	2.94478	0.00767229
326	Q5K4L6	Long-chain fatty acid transport protein 3	SLC27A3	2.93805	0.0444237
327	Q53FZ2	Acyl-coenzyme A synthetase ACSM3, mitochondrial	ACSM3	2.93674	0.0299972
328	Q9C0A6	Histone-lysine N-methyltransferase SETD5	SETD5	2.92793	0.00228679
329	Q9H061	Transmembrane protein 126A	TMEM126A	2.91798	0.000754233
330	Q9P003	Protein cornichon homolog 4	CNIH4	2.90661	0.00864359
331	P26885	Peptidyl-prolyl cis-trans isomerase FKBP2	FKBP2	2.8969	0.00520616
332	O00625	Pirin	PIR	2.88386	0.0424144
333	P25325	3-mercaptopyruvate sulfurtransferase	MPST	2.88372	0.0010366
334	Q06210	Glutamine--fructose-6-phosphate aminotransferase [isomerizing] 1	GFPT1	2.88343	0.00745261
335	O60315	Zinc finger E-box-binding homeobox 2	ZEB2	2.88207	0.000566196
336	Q9UIV1	CCR4-NOT transcription complex subunit 7	CNOT7	2.8808	0.035337
337	P13995	Bifunctional methylenetetrahydrofolate dehydrogenase/cyclohydrolase, mitochondrial	MTHFD2	2.88047	9.9792e-05
338	Q96AP7	Endothelial cell-selective adhesion molecule	ESAM	2.86948	0.00997607
339	P06493	Cyclin-dependent kinase 1	CDK1	2.86389	0.00273741
340	Q9H845	Complex I assembly factor ACAD9, mitochondrial	ACAD9	2.85991	1.68415e-06
341	Q96KC8	DnaJ homolog subfamily C member 1	DNAJC1	2.85979	0.00131171
342	Q6UWP7	Lysocardiolipin acyltransferase 1	LCLAT1	2.85387	0.0139443
343	P98082	Disabled homolog 2	DAB2	2.85096	0.0252281
344	Q9NQ88	Fructose-2,6-bisphosphatase TIGAR	TIGAR	2.8461	0.0248904
345	O60232	Protein ZNRD2	ZNRD2	2.84528	0.00128654
346	Q969Z0	FAST kinase domain-containing protein 4	TBRG4	2.84125	0.0134831
347	O75907	Diacylglycerol O-acyltransferase 1	DGAT1	2.83872	0.00400592
348	Q96A33	PAT complex subunit CCDC47	CCDC47	2.83595	0.00016789
349	O00165	HCLS1-associated protein X-1	HAX1	2.83069	0.00259891
350	P33897	ATP-binding cassette sub-family D member 1	ABCD1	2.83003	0.0134778
351	Q9NRK6	ATP-binding cassette sub-family B member 10, mitochondrial	ABCB10	2.82953	0.00327206
352	O95573	Fatty acid CoA ligase Acsl3	ACSL3	2.82195	0.00456373
353	Q96ER9	Mitochondrial potassium channel	CCDC51	2.81985	0.00267249
354	Q96TC7	Regulator of microtubule dynamics protein 3	RMDN3	2.81506	0.0300691
355	Q9BXB4	Oxysterol-binding protein-related protein 11	OSBPL11	2.81437	0.000560938
356	O95819	Mitogen-activated protein kinase kinase kinase kinase 4	MAP4K4	2.81413	0.0346473
357	Q93050	V-type proton ATPase 116 kDa subunit a 1	ATP6V0A1	2.81327	0.0247989
358	O15550	Lysine-specific demethylase 6A	KDM6A	2.80505	0.0477596
359	Q9UFG5	UPF0449 protein C19orf25	C19orf25	2.80223	0.000624717
360	O95169	NADH dehydrogenase [ubiquinone] 1 beta subcomplex subunit 8, mitochondrial	NDUFB8	2.79819	0.0430675
361	Q9H3R5	Centromere protein H	CENPH	2.79726	0.00405759
362	Q9BYI3	Hyccin	HYCC1	2.79294	0.000173702
363	Q86Y82	Syntaxin-12	STX12	2.79257	0.00399446
364	Q9Y3D2	Methionine-R-sulfoxide reductase B2, mitochondrial	MSRB2	2.79215	0.0305511
365	Q96SZ6	Mitochondrial tRNA methylthiotransferase CDK5RAP1	CDK5RAP1	2.78774	0.0110074
366	Q9P0M9	39S ribosomal protein L27, mitochondrial	MRPL27	2.78619	0.00349474
367	P01861	Immunoglobulin heavy constant gamma 4	IGHG4	2.78287	0.0328024
368	O14925	Mitochondrial import inner membrane translocase subunit Tim23	TIMM23	2.77645	2.18656e-05
369	Q9NVS2	39S ribosomal protein S18a, mitochondrial	MRPS18A	2.76829	0.0033907
370	Q4ZIN3	Membralin	TMEM259	2.76337	0.00505115
371	Q9Y2R9	28S ribosomal protein S7, mitochondrial	MRPS7	2.75822	0.00204287
372	Q16647	Prostacyclin synthase	PTGIS	2.7553	0.0322065
373	Q5T5P2	Sickle tail protein homolog	KIAA1217	2.75463	0.0190035
374	Q96A26	Protein FAM162A	FAM162A	2.75416	0.0421983
375	P30405	Peptidyl-prolyl cis-trans isomerase F, mitochondrial	PPIF	2.75006	0.000160879
376	Q86WA8	Lon protease homolog 2, peroxisomal	LONP2	2.74479	0.020533
377	Q9NRN7	L-aminoadipate-semialdehyde dehydrogenase-phosphopantetheinyl transferase	AASDHPPT	2.74049	0.00269699
378	Q8WWM9	Cytoglobin	CYGB	2.73511	0.00443876
379	Q9BWF3	RNA-binding protein 4	RBM4	2.73304	0.00395186
380	A3KMH1	von Willebrand factor A domain-containing protein 8	VWA8	2.73302	0.00510062
381	Q00341	Vigilin	HDLBP	2.73138	0.0405309
382	Q9H300	Presenilins-associated rhomboid-like protein, mitochondrial	PARL	2.72494	0.00206313
383	O75251	NADH dehydrogenase [ubiquinone] iron-sulfur protein 7, mitochondrial	NDUFS7	2.7248	0.00752981
384	Q15629	Translocating chain-associated membrane protein 1	TRAM1	2.71567	0.0215052
385	Q9Y4P3	Transducin beta-like protein 2	TBL2	2.71322	0.0193118
386	Q8NHH9	Atlastin-2	ATL2	2.71052	7.90813e-05
387	Q7Z7H5	Transmembrane emp24 domain-containing protein 4	TMED4	2.70382	0.00922208
388	O15228	Dihydroxyacetone phosphate acyltransferase	GNPAT	2.70357	0.0358308
389	Q9NPD8	Ubiquitin-conjugating enzyme E2 T	UBE2T	2.70157	0.000845131
390	Q13884	Beta-1-syntrophin	SNTB1	2.70143	0.0292021
391	O95831	Apoptosis-inducing factor 1, mitochondrial	AIFM1	2.7014	0.00455452
392	P15104	Glutamine synthetase	GLUL	2.70116	0.00525417
393	P18621	60S ribosomal protein L17	RPL17	2.69651	1.8483e-06
394	Q8IVM0	Coiled-coil domain-containing protein 50	CCDC50	2.68522	0.000213352
395	P46013	Proliferation marker protein Ki-67	MKI67	2.67644	0.00824916
396	Q8NBS9	Thioredoxin domain-containing protein 5	TXNDC5	2.67337	0.0207273
397	Q02809	Procollagen-lysine,2-oxoglutarate 5-dioxygenase 1	PLOD1	2.67014	0.00580451
398	P51649	Succinate-semialdehyde dehydrogenase, mitochondrial	ALDH5A1	2.66894	0.0367387
399	Q5SWX8	Protein odr-4 homolog	ODR4	2.65986	0.0046134
400	Q12797	Aspartyl/asparaginyl beta-hydroxylase	ASPH	2.65748	0.000284577
401	P05388	60S acidic ribosomal protein P0	RPLP0	2.65633	0.000566573
402	P82675	28S ribosomal protein S5, mitochondrial	MRPS5	2.65418	0.00715373
403	P50336	Protoporphyrinogen oxidase	PPOX	2.6525	0.00285268
404	O00116	Alkyldihydroxyacetonephosphate synthase, peroxisomal	AGPS	2.65189	9.31563e-05
405	O00505	Importin subunit alpha-4	KPNA3	2.64936	0.00157163
406	P12694	2-oxoisovalerate dehydrogenase subunit alpha, mitochondrial	BCKDHA	2.64869	0.007521
407	Q9UNS1	Protein timeless homolog	TIMELESS	2.64513	0.000282911
408	Q96CM8	Medium-chain acyl-CoA ligase ACSF2, mitochondrial	ACSF2	2.6434	0.0265238
409	O43708	Maleylacetoacetate isomerase	GSTZ1	2.64272	0.000789655
410	Q9NS69	Mitochondrial import receptor subunit TOM22 homolog	TOMM22	2.6419	0.000775838
411	Q9BRJ2	39S ribosomal protein L45, mitochondrial	MRPL45	2.64114	0.00126781
412	Q92581	Sodium/hydrogen exchanger 6	SLC9A6	2.63717	0.00397396
413	O00159	Unconventional myosin-Ic	MYO1C	2.63376	0.0164959
414	Q9BW72	HIG1 domain family member 2A, mitochondrial	HIGD2A	2.63027	0.0273529
415	P82663	28S ribosomal protein S25, mitochondrial	MRPS25	2.62821	0.00848957
416	P05556	Integrin beta-1	ITGB1	2.62714	0.000496815
417	P49327	Fatty acid synthase	FASN	2.6261	3.86466e-05
418	Q9NZM5	Ribosome biogenesis protein NOP53	NOP53	2.62534	0.00446744
419	P43897	Elongation factor Ts, mitochondrial	TSFM	2.62042	0.00196506
420	P38646	Stress-70 protein, mitochondrial	HSPA9	2.62002	0.00210829
421	Q96RQ1	Endoplasmic reticulum-Golgi intermediate compartment protein 2	ERGIC2	2.6198	0.000874791
422	Q9UHQ9	NADH-cytochrome b5 reductase 1	CYB5R1	2.61949	0.00767322
423	O43819	Protein SCO2 homolog, mitochondrial	SCO2	2.61708	0.00369102
424	Q53GQ0	Very-long-chain 3-oxoacyl-CoA reductase	HSD17B12	2.61533	0.0134425
425	Q9P0U1	Mitochondrial import receptor subunit TOM7 homolog	TOMM7	2.61406	0.00036242
426	Q8NFQ8	Torsin-1A-interacting protein 2	TOR1AIP2	2.60735	0.0109578
427	P42704	Leucine-rich PPR motif-containing protein, mitochondrial	LRPPRC	2.60593	7.91996e-05
428	Q5JQF8	Polyadenylate-binding protein 1-like 2	PABPC1L2B	2.6029	0.0109828
429	P54802	Alpha-N-acetylglucosaminidase	NAGLU	2.59799	0.0071828
430	Q6P1M0	Long-chain fatty acid transport protein 4	SLC27A4	2.59778	0.0232668
431	Q9NVV4	Poly(A) RNA polymerase, mitochondrial	MTPAP	2.59737	0.00528312
432	Q12849	G-rich sequence factor 1	GRSF1	2.59675	0.00095
433	Q9P013	Spliceosome-associated protein CWC15 homolog	CWC15	2.59331	0.00849972
434	O15258	Protein RER1	RER1	2.58182	0.00374382
435	O14874	[3-methyl-2-oxobutanoate dehydrogenase [lipoamide]] kinase, mitochondrial	BCKDK	2.57526	0.0102671
436	Q13310	Polyadenylate-binding protein 4	PABPC4	2.5747	0.0024298
437	Q8NCC3	Phospholipase A2 group XV	PLA2G15	2.57259	0.0329683
438	Q9H1K1	Iron-sulfur cluster assembly enzyme ISCU	ISCU	2.57156	1.05275e-05
439	Q69YL0	Protein NCBP2AS2	NCBP2AS2	2.57049	0.0488315
440	Q9BW91	ADP-ribose pyrophosphatase, mitochondrial	NUDT9	2.56947	0.0130457
441	Q13627	Dual specificity tyrosine-phosphorylation-regulated kinase 1A	DYRK1A	2.56683	0.0122109
442	P69849	Nodal modulator 3	NOMO3	2.56599	5.41764e-07
443	P51571	Translocon-associated protein subunit delta	SSR4	2.55528	0.0383133
444	Q8IY95	Transmembrane protein 192	TMEM192	2.55461	0.00364958
445	Q15084	Protein disulfide-isomerase A6	PDIA6	2.55313	0.00159893
446	P48163	NADP-dependent malic enzyme	ME1	2.55295	0.00958247
447	P05386	60S acidic ribosomal protein P1	RPLP1	2.5518	0.00176901
448	Q9BV86	N-terminal Xaa-Pro-Lys N-methyltransferase 1	NTMT1	2.54967	0.000219734
449	Q9NRR3	CDC42 small effector protein 2	CDC42SE2	2.54946	0.0409442
450	P13804	Electron transfer flavoprotein subunit alpha, mitochondrial	ETFA	2.54576	0.00676442
451	Q15363	Transmembrane emp24 domain-containing protein 2	TMED2	2.54482	0.00675075
452	O75616	GTPase Era, mitochondrial	ERAL1	2.54417	0.00620299
453	Q9BWT6	Meiotic nuclear division protein 1 homolog	MND1	2.54293	0.00882088
454	Q5T653	39S ribosomal protein L2, mitochondrial	MRPL2	2.54274	2.09093e-05
455	P35613	Basigin	BSG	2.53903	0.0194513
456	Q13322	Growth factor receptor-bound protein 10	GRB10	2.53811	0.00072112
457	P18859	ATP synthase-coupling factor 6, mitochondrial	ATP5PF	2.53541	0.00388464
458	P06400	Retinoblastoma-associated protein	RB1	2.53306	0.0028563
459	Q9BWT1	Cell division cycle-associated protein 7	CDCA7	2.53143	0.0131571
460	Q13405	39S ribosomal protein L49, mitochondrial	MRPL49	2.52795	0.00346367
461	Q5JRA6	Transport and Golgi organization protein 1 homolog	MIA3	2.52078	0.00615106
462	Q96RP9	Elongation factor G, mitochondrial	GFM1	2.5207	0.00454161
463	Q9UKS6	Protein kinase C and casein kinase substrate in neurons protein 3	PACSIN3	2.51643	0.0253021
464	Q8IWA4	Mitofusin-1	MFN1	2.51125	0.0197608
465	P46779	60S ribosomal protein L28	RPL28	2.51125	0.0334042
466	Q5BJD5	Transmembrane protein 41B	TMEM41B	2.51012	0.0237635
467	Q9H813	Proton-activated chloride channel	PACC1	2.50671	0.00795751
468	P22307	Sterol carrier protein 2	SCP2	2.50475	0.0326672
469	Q9BV29	Coiled-coil domain-containing protein 32	CCDC32	2.49861	0.00767696
470	Q9GZT3	SRA stem-loop-interacting RNA-binding protein, mitochondrial	SLIRP	2.49801	0.000832175
471	Q9H078	Caseinolytic peptidase B protein homolog	CLPB	2.49701	0.0179373
472	Q9UH62	Armadillo repeat-containing X-linked protein 3	ARMCX3	2.49113	8.72922e-05
473	P14625	Endoplasmin	HSP90B1	2.48507	0.00447371
474	Q17R31	Putative deoxyribonuclease TATDN3	TATDN3	2.48451	0.0174721
475	P00414	Cytochrome c oxidase subunit 3	MT-CO3	2.483	0.0141499
476	Q9BYC9	39S ribosomal protein L20, mitochondrial	MRPL20	2.47704	0.0199829
477	P03886	NADH-ubiquinone oxidoreductase chain 1	MT-ND1	2.47628	0.00673973
478	P84098	60S ribosomal protein L19	RPL19	2.47311	0.00357009
479	Q15025	TNFAIP3-interacting protein 1	TNIP1	2.46877	0.00586442
480	Q14181	DNA polymerase alpha subunit B	POLA2	2.46833	0.000407121
481	Q96S66	Chloride channel CLIC-like protein 1	CLCC1	2.46745	0.0292631
482	P60602	Reactive oxygen species modulator 1	ROMO1	2.46424	0.0259892
483	O75380	NADH dehydrogenase [ubiquinone] iron-sulfur protein 6, mitochondrial	NDUFS6	2.46244	0.032809
484	Q96TA2	ATP-dependent zinc metalloprotease YME1L1	YME1L1	2.46134	7.36453e-05
485	O95298	NADH dehydrogenase [ubiquinone] 1 subunit C2	NDUFC2	2.4584	0.00546221
486	Q9UGP8	Translocation protein SEC63 homolog	SEC63	2.4559	0.000370217
487	Q9BZQ6	ER degradation-enhancing alpha-mannosidase-like protein 3	EDEM3	2.45497	0.0134998
488	Q96K19	E3 ubiquitin-protein ligase RNF170	RNF170	2.45486	0.0145608
489	Q9P0J0	NADH dehydrogenase [ubiquinone] 1 alpha subcomplex subunit 13	NDUFA13	2.45338	0.000480261
490	P11310	Medium-chain specific acyl-CoA dehydrogenase, mitochondrial	ACADM	2.45288	0.00044516
491	P50225	Sulfotransferase 1A1	SULT1A1	2.45244	0.0201849
492	P56282	DNA polymerase epsilon subunit 2	POLE2	2.45135	0.00557596
493	Q969V3	Nicalin	NCLN	2.44469	0.0002212
494	P22570	NADPH:adrenodoxin oxidoreductase, mitochondrial	FDXR	2.43881	0.0170823
495	Q92896	Golgi apparatus protein 1	GLG1	2.43626	0.0456901
496	Q9HC07	Transmembrane protein 165	TMEM165	2.43575	0.0355965
497	P61604	10 kDa heat shock protein, mitochondrial	HSPE1	2.432	0.0416165
498	Q5HYI7	Metaxin-3	MTX3	2.43095	0.00047115
499	Q96EM0	Trans-3-hydroxy-L-proline dehydratase	L3HYPDH	2.4278	0.0137099
500	P28074	Proteasome subunit beta type-5	PSMB5	2.42731	0.006854
501	Q99808	Equilibrative nucleoside transporter 1	SLC29A1	2.42716	0.0348626
502	Q9H488	GDP-fucose protein O-fucosyltransferase 1	POFUT1	2.42107	0.00492286
503	O14757	Serine/threonine-protein kinase Chk1	CHEK1	2.41573	0.00549303
504	Q9H6S0	3'-5' RNA helicase YTHDC2	YTHDC2	2.41372	0.01366
505	Q9Y608	Leucine-rich repeat flightless-interacting protein 2	LRRFIP2	2.41165	5.58488e-05
506	Q9BSH4	Translational activator of cytochrome c oxidase 1	TACO1	2.4104	0.000111365
507	P14854	Cytochrome c oxidase subunit 6B1	COX6B1	2.40261	0.00710644
508	Q6P4F2	Ferredoxin-2, mitochondrial	FDX2	2.40096	0.00749396
509	Q8N138	ORM1-like protein 3	ORMDL3	2.39826	0.00486739
510	P05166	Propionyl-CoA carboxylase beta chain, mitochondrial	PCCB	2.39073	0.0169043
511	Q8N4T8	3-oxoacyl-[acyl-carrier-protein] reductase	CBR4	2.39064	0.0225785
512	P82921	28S ribosomal protein S21, mitochondrial	MRPS21	2.38757	0.00562963
513	Q8WVJ2	NudC domain-containing protein 2	NUDCD2	2.38504	0.0111714
514	Q9Y5J6	Mitochondrial import inner membrane translocase subunit Tim10 B	TIMM10B	2.38303	0.000173488
515	Q9NP92	39S ribosomal protein S30, mitochondrial	MRPS30	2.37937	0.012282
516	Q9HC98	Serine/threonine-protein kinase Nek6	NEK6	2.37726	0.0340526
517	Q9Y282	Endoplasmic reticulum-Golgi intermediate compartment protein 3	ERGIC3	2.37726	0.000194584
518	Q86YB8	ERO1-like protein beta	ERO1B	2.37659	0.0382336
519	P48728	Aminomethyltransferase, mitochondrial	AMT	2.3666	0.0206616
520	Q9BVL4	Protein adenylyltransferase SelO, mitochondrial	SELENOO	2.36258	0.0171441
521	O14561	Acyl carrier protein, mitochondrial	NDUFAB1	2.36249	0.00271485
522	Q86Y07	Serine/threonine-protein kinase VRK2	VRK2	2.36241	0.0107845
523	Q9UBV2	Protein sel-1 homolog 1	SEL1L	2.35899	0.0468425
524	Q86U90	Threonylcarbamoyl-AMP synthase	YRDC	2.35866	0.000420198
525	Q96E11	Ribosome-recycling factor, mitochondrial	MRRF	2.35807	0.00154814
526	P82933	28S ribosomal protein S9, mitochondrial	MRPS9	2.35035	7.06511e-05
527	Q7Z3T8	Zinc finger FYVE domain-containing protein 16	ZFYVE16	2.34965	0.000190227
528	Q96HY6	DDRGK domain-containing protein 1	DDRGK1	2.34897	0.00695155
529	Q9H4K7	Mitochondrial ribosome-associated GTPase 2	MTG2	2.34889	0.0196364
530	Q9P015	39S ribosomal protein L15, mitochondrial	MRPL15	2.3478	0.00132559
531	P20591	Interferon-induced GTP-binding protein Mx1	MX1	2.34229	0.00600581
532	P49748	Very long-chain specific acyl-CoA dehydrogenase, mitochondrial	ACADVL	2.34192	0.00669313
533	Q5JSZ5	Protein PRRC2B	PRRC2B	2.33795	0.0234925
534	Q9H1C4	Protein unc-93 homolog B1	UNC93B1	2.33023	0.0201343
535	Q6P587	Acylpyruvase FAHD1, mitochondrial	FAHD1	2.32909	0.030457
536	P07954	Fumarate hydratase, mitochondrial	FH	2.329	0.0211855
537	O60830	Mitochondrial import inner membrane translocase subunit Tim17-B	TIMM17B	2.32747	0.000814657
538	O95551	Tyrosyl-DNA phosphodiesterase 2	TDP2	2.31942	0.0164312
539	Q99747	Gamma-soluble NSF attachment protein	NAPG	2.31934	0.0028887
540	Q16740	ATP-dependent Clp protease proteolytic subunit, mitochondrial	CLPP	2.31888	0.000622288
541	O60716	Catenin delta-1	CTNND1	2.3182	0.000167963
542	Q9NQ50	39S ribosomal protein L40, mitochondrial	MRPL40	2.31529	0.0415236
543	Q9NNW7	Thioredoxin reductase 2, mitochondrial	TXNRD2	2.31462	0.0102661
544	Q9BSQ5	Cerebral cavernous malformations 2 protein	CCM2	2.31032	0.00207376
545	Q8NDI1	EH domain-binding protein 1	EHBP1	2.30821	0.0382377
546	Q92626	Peroxidasin homolog	PXDN	2.30809	0.00837856
547	P54886	Delta-1-pyrroline-5-carboxylate synthase	ALDH18A1	2.30705	0.00509
548	Q9UDW1	Cytochrome b-c1 complex subunit 9	UQCR10	2.30687	0.0182283
549	P36957	Dihydrolipoyllysine-residue succinyltransferase component of 2-oxoglutarate dehydrogenase complex, mitochondrial	DLST	2.3049	0.0162085
550	Q96IR7	4-hydroxyphenylpyruvate dioxygenase-like protein	HPDL	2.30254	2.62901e-05
551	Q9NY15	Stabilin-1	STAB1	2.30225	0.0454492
552	Q53H82	Endoribonuclease LACTB2	LACTB2	2.30125	0.00586464
553	P82650	28S ribosomal protein S22, mitochondrial	MRPS22	2.29839	0.00126481
554	O76031	ATP-dependent Clp protease ATP-binding subunit clpX-like, mitochondrial	CLPX	2.29684	0.000811693
555	Q9Y5T5	Ubiquitin carboxyl-terminal hydrolase 16	USP16	2.29585	0.011761
556	Q86Y97	Histone-lysine N-methyltransferase KMT5C	KMT5C	2.29146	0.0258499
557	P46977	Dolichyl-diphosphooligosaccharide--protein glycosyltransferase subunit STT3A	STT3A	2.29057	0.00647944
558	O60858	E3 ubiquitin-protein ligase TRIM13	TRIM13	2.28627	0.0055742
559	Q96J42	Thioredoxin domain-containing protein 15	TXNDC15	2.28355	0.000506902
560	Q9Y6M9	NADH dehydrogenase [ubiquinone] 1 beta subcomplex subunit 9	NDUFB9	2.281	0.00533812
561	Q93100	Phosphorylase b kinase regulatory subunit beta	PHKB	2.27886	0.0297889
562	P23284	Peptidyl-prolyl cis-trans isomerase B	PPIB	2.27638	0.0118589
563	O43805	Microtubule nucleation factor SSNA1	SSNA1	2.27498	0.000217106
564	P82664	28S ribosomal protein S10, mitochondrial	MRPS10	2.27444	0.0304509
565	Q6NUQ4	Transmembrane protein 214	TMEM214	2.27154	0.00105179
566	P18858	DNA ligase 1	LIG1	2.27137	0.00045857
567	P30533	Alpha-2-macroglobulin receptor-associated protein	LRPAP1	2.26611	0.0065033
568	P82909	Alpha-ketoglutarate dehydrogenase component 4	MRPS36	2.26465	0.00329217
569	P43307	Translocon-associated protein subunit alpha	SSR1	2.26415	0.0241448
570	Q9Y6C9	Mitochondrial carrier homolog 2	MTCH2	2.26215	0.0130384
571	Q9BPX3	Condensin complex subunit 3	NCAPG	2.26151	0.000311534
572	Q15370	Elongin-B	ELOB	2.26044	0.0467637
573	Q96BK5	PIN2/TERF1-interacting telomerase inhibitor 1	PINX1	2.25925	0.0346994
574	Q9Y3C1	Nucleolar protein 16	NOP16	2.25625	0.00666092
575	P49821	NADH dehydrogenase [ubiquinone] flavoprotein 1, mitochondrial	NDUFV1	2.25427	0.00732069
576	Q9NW81	Distal membrane-arm assembly complex protein 2	DMAC2	2.25331	0.0447882
577	P10809	60 kDa heat shock protein, mitochondrial	HSPD1	2.25322	0.0117554
578	Q9NZJ6	Ubiquinone biosynthesis O-methyltransferase, mitochondrial	COQ3	2.25291	0.00176006
579	Q8N0Y2	Zinc finger protein 444	ZNF444	2.25208	0.0233226
580	Q9H920	RING finger protein 121	RNF121	2.24547	0.00467654
581	Q96AG4	Leucine-rich repeat-containing protein 59	LRRC59	2.24424	0.00109791
582	O95182	NADH dehydrogenase [ubiquinone] 1 alpha subcomplex subunit 7	NDUFA7	2.24321	0.0193774
583	P27797	Calreticulin	CALR	2.24231	0.0057213
584	P08243	Asparagine synthetase [glutamine-hydrolyzing]	ASNS	2.24174	0.0418407
585	Q13427	Peptidyl-prolyl cis-trans isomerase G	PPIG	2.24052	0.00367416
586	Q96EL2	28S ribosomal protein S24, mitochondrial	MRPS24	2.23768	0.0155236
587	P05023	Sodium/potassium-transporting ATPase subunit alpha-1	ATP1A1	2.23677	0.0108129
588	P49406	39S ribosomal protein L19, mitochondrial	MRPL19	2.23444	0.00903769
589	Q14249	Endonuclease G, mitochondrial	ENDOG	2.22986	0.0188082
590	Q7Z7A4	PX domain-containing protein kinase-like protein	PXK	2.22659	0.0177736
591	P40939	Trifunctional enzyme subunit alpha, mitochondrial	HADHA	2.22577	0.0118202
592	Q9BS26	Endoplasmic reticulum resident protein 44	ERP44	2.22547	0.0119286
593	Q9UIJ7	GTP:AMP phosphotransferase AK3, mitochondrial	AK3	2.21792	0.0133767
594	P21912	Succinate dehydrogenase [ubiquinone] iron-sulfur subunit, mitochondrial	SDHB	2.21572	0.0114335
595	Q9UBS4	DnaJ homolog subfamily B member 11	DNAJB11	2.21443	0.0104961
596	Q8NBJ7	Inactive C-alpha-formylglycine-generating enzyme 2	SUMF2	2.20934	6.21398e-05
597	P61254	60S ribosomal protein L26	RPL26	2.2087	0.00249238
598	Q15836	Vesicle-associated membrane protein 3	VAMP3	2.20714	0.00846746
599	Q96DC8	Enoyl-CoA hydratase domain-containing protein 3, mitochondrial	ECHDC3	2.2055	0.00804218
600	Q9BT09	Protein canopy homolog 3	CNPY3	2.20525	0.00159274
601	O15118	NPC intracellular cholesterol transporter 1	NPC1	2.20486	0.013242
602	Q9NRG9	Aladin	AAAS	2.20056	0.00490709
603	Q14696	LRP chaperone MESD	MESD	2.19971	2.19678e-06
604	Q15723	ETS-related transcription factor Elf-2	ELF2	2.19949	0.0150499
605	Q9C0C2	182 kDa tankyrase-1-binding protein	TNKS1BP1	2.19676	0.00207313
606	O95486	Protein transport protein Sec24A	SEC24A	2.19667	0.00190211
607	Q9Y487	V-type proton ATPase 116 kDa subunit a 2	ATP6V0A2	2.18858	0.0188527
608	Q96PC5	Melanoma inhibitory activity protein 2	MIA2	2.18813	0.00326874
609	P13612	Integrin alpha-4	ITGA4	2.18539	9.85324e-05
610	Q9NWU1	3-oxoacyl-[acyl-carrier-protein] synthase, mitochondrial	OXSM	2.18524	0.00582063
611	Q9Y4L1	Hypoxia up-regulated protein 1	HYOU1	2.18316	0.00207695
612	Q9Y3E5	Peptidyl-tRNA hydrolase 2, mitochondrial	PTRH2	2.18168	0.00626533
613	Q96I51	RCC1-like G exchanging factor-like protein	RCC1L	2.18029	0.00446628
614	P42695	Condensin-2 complex subunit D3	NCAPD3	2.18008	0.019874
615	P55084	Trifunctional enzyme subunit beta, mitochondrial	HADHB	2.17229	0.0273811
616	P05155	Plasma protease C1 inhibitor	SERPING1	2.1712	0.000523146
617	Q9Y679	Lipid droplet-regulating VLDL assembly factor AUP1	AUP1	2.16924	0.0447344
618	P49356	Protein farnesyltransferase subunit beta	FNTB	2.16756	2.20109e-05
619	Q9NP81	Serine--tRNA ligase, mitochondrial	SARS2	2.16717	0.00405744
620	Q96K17	Transcription factor BTF3 homolog 4	BTF3L4	2.16707	0.0405794
621	Q9UBC3	DNA (cytosine-5)-methyltransferase 3B	DNMT3B	2.15857	0.016859
622	P51398	28S ribosomal protein S29, mitochondrial	DAP3	2.1574	0.000827132
623	Q9BRQ6	MICOS complex subunit MIC25	CHCHD6	2.155	0.00932699
624	P15848	Arylsulfatase B	ARSB	2.15348	0.0353992
625	Q05655	Protein kinase C delta type	PRKCD	2.15157	0.0109424
626	Q13637	Ras-related protein Rab-32	RAB32	2.1501	0.0367374
627	P02747	Complement C1q subcomponent subunit C	C1QC	2.14508	0.0340759
628	O75419	Cell division control protein 45 homolog	CDC45	2.14479	0.0254356
629	Q9H0S4	Probable ATP-dependent RNA helicase DDX47	DDX47	2.14462	0.000127379
630	Q5T0N5	Formin-binding protein 1-like	FNBP1L	2.14355	0.0445729
631	Q96EK5	KIF-binding protein	KIFBP	2.14298	0.0429279
632	Q16186	Proteasomal ubiquitin receptor ADRM1	ADRM1	2.14156	0.0385947
633	P53801	Pituitary tumor-transforming gene 1 protein-interacting protein	PTTG1IP	2.13926	0.0091188
634	P11117	Lysosomal acid phosphatase	ACP2	2.13846	0.0434131
635	P82673	28S ribosomal protein S35, mitochondrial	MRPS35	2.13786	0.0118906
636	P17152	Transmembrane protein 11, mitochondrial	TMEM11	2.13183	0.00633619
637	Q6UW02	Cytochrome P450 20A1	CYP20A1	2.1314	0.000251591
638	Q96A49	Synapse-associated protein 1	SYAP1	2.12112	0.000473341
639	Q9HCC0	Methylcrotonoyl-CoA carboxylase beta chain, mitochondrial	MCCC2	2.11728	0.0213956
640	Q5T3I0	G patch domain-containing protein 4	GPATCH4	2.11353	0.0483106
641	Q9UQ90	Paraplegin	SPG7	2.11176	0.00585193
642	Q32P28	Prolyl 3-hydroxylase 1	P3H1	2.11173	0.00997418
643	Q9NTJ3	Structural maintenance of chromosomes protein 4	SMC4	2.10974	8.35021e-05
644	Q8N183	NADH dehydrogenase [ubiquinone] 1 alpha subcomplex assembly factor 2	NDUFAF2	2.10966	7.49082e-05
645	Q6NVY1	3-hydroxyisobutyryl-CoA hydrolase, mitochondrial	HIBCH	2.1092	0.00648365
646	O00217	NADH dehydrogenase [ubiquinone] iron-sulfur protein 8, mitochondrial	NDUFS8	2.10822	0.0109232
647	Q969E2	Secretory carrier-associated membrane protein 4	SCAMP4	2.10023	0.0137729
648	P30085	UMP-CMP kinase	CMPK1	2.09995	0.0236817
649	Q9BYD3	39S ribosomal protein L4, mitochondrial	MRPL4	2.09703	0.000291473
650	O96008	Mitochondrial import receptor subunit TOM40 homolog	TOMM40	2.09433	0.000195409
651	Q53R41	FAST kinase domain-containing protein 1, mitochondrial	FASTKD1	2.09397	0.00634315
652	Q9NUQ8	ATP-binding cassette sub-family F member 3	ABCF3	2.09082	0.0236127
653	P03915	NADH-ubiquinone oxidoreductase chain 5	MT-ND5	2.09018	0.0321451
654	Q9P2W9	Syntaxin-18	STX18	2.08947	0.00644185
655	Q9C0F1	Centrosomal protein of 44 kDa	CEP44	2.08856	0.00330569
656	Q9HD45	Transmembrane 9 superfamily member 3	TM9SF3	2.08835	0.021366
657	P06280	Alpha-galactosidase A	GLA	2.08725	0.00470154
658	Q7Z5L2	Coiled-coil domain-containing protein R3HCC1L	R3HCC1L	2.08692	0.00952056
659	Q16637	Survival motor neuron protein	SMN2	2.08638	0.00123587
660	Q7L9B9	Endonuclease/exonuclease/phosphatase family domain-containing protein 1	EEPD1	2.08622	0.0180839
661	Q9NYY8	FAST kinase domain-containing protein 2, mitochondrial	FASTKD2	2.08615	0.00158334
662	P03897	NADH-ubiquinone oxidoreductase chain 3	MT-ND3	2.08516	0.018998
663	Q9BSF4	Mitochondrial import inner membrane translocase subunit Tim29	TIMM29	2.08183	0.0037829
664	P01859	Immunoglobulin heavy constant gamma 2	IGHG2	2.07985	0.0124601
665	Q96AJ9	Vesicle transport through interaction with t-SNAREs homolog 1A	VTI1A	2.07922	0.0100694
666	Q9Y2W6	Tudor and KH domain-containing protein	TDRKH	2.07692	0.00988082
667	O43808	Peroxisomal membrane protein PMP34	SLC25A17	2.07398	0.0161029
668	Q9BQS8	FYVE and coiled-coil domain-containing protein 1	FYCO1	2.07336	0.0313638
669	Q8IYQ7	Threonine synthase-like 1	THNSL1	2.07322	0.0257484
670	P60059	Protein transport protein Sec61 subunit gamma	SEC61G	2.07287	0.0394768
671	P04844	Dolichyl-diphosphooligosaccharide--protein glycosyltransferase subunit 2	RPN2	2.07228	0.00189278
672	P30101	Protein disulfide-isomerase A3	PDIA3	2.07208	0.000392244
673	Q15154	Pericentriolar material 1 protein	PCM1	2.07098	0.000847512
674	Q9NX40	OCIA domain-containing protein 1	OCIAD1	2.0703	0.0231299
675	Q9P035	Very-long-chain (3R)-3-hydroxyacyl-CoA dehydratase 3	HACD3	2.06909	0.00219273
676	Q96H22	Centromere protein N	CENPN	2.06632	0.000276877
677	Q13542	Eukaryotic translation initiation factor 4E-binding protein 2	EIF4EBP2	2.0639	0.0262381
678	Q96SK2	Transmembrane protein 209	TMEM209	2.06303	0.00252843
679	P21266	Glutathione S-transferase Mu 3	GSTM3	2.06294	0.00243293
680	Q16540	39S ribosomal protein L23, mitochondrial	MRPL23	2.05698	0.00214981
681	O43615	Mitochondrial import inner membrane translocase subunit TIM44	TIMM44	2.05096	0.0083396
682	Q9H9J2	39S ribosomal protein L44, mitochondrial	MRPL44	2.04946	0.000582848
683	O60783	28S ribosomal protein S14, mitochondrial	MRPS14	2.04913	0.0461208
684	Q6P087	Mitochondrial mRNA pseudouridine synthase RPUSD3	RPUSD3	2.0468	0.0079305
685	P30837	Aldehyde dehydrogenase X, mitochondrial	ALDH1B1	2.04659	0.000416072
686	Q8TDY2	RB1-inducible coiled-coil protein 1	RB1CC1	2.04514	0.0418555
687	Q9Y314	Nitric oxide synthase-interacting protein	NOSIP	2.0445	0.00589346
688	Q9NWQ8	Phosphoprotein associated with glycosphingolipid-enriched microdomains 1	PAG1	2.04441	0.0110567
689	Q8NF37	Lysophosphatidylcholine acyltransferase 1	LPCAT1	2.04416	0.0033863
690	Q969X5	Endoplasmic reticulum-Golgi intermediate compartment protein 1	ERGIC1	2.04242	0.0171466
691	Q8NBT2	Kinetochore protein Spc24	SPC24	2.04233	0.0164599
692	Q9UPY3	Endoribonuclease Dicer	DICER1	2.04189	0.0229498
693	P29353	SHC-transforming protein 1	SHC1	2.03933	0.000143746
694	Q9UN86	Ras GTPase-activating protein-binding protein 2	G3BP2	2.03808	0.0016989
695	Q9NZN3	EH domain-containing protein 3	EHD3	2.03761	0.0281557
696	O95456	Proteasome assembly chaperone 1	PSMG1	2.03383	0.00216194
697	O00330	Pyruvate dehydrogenase protein X component, mitochondrial	PDHX	2.03103	0.020335
698	Q92552	28S ribosomal protein S27, mitochondrial	MRPS27	2.0296	0.0184622
699	Q9NUQ7	Ufm1-specific protease 2	UFSP2	2.02305	0.00252763
700	Q9Y5U9	Immediate early response 3-interacting protein 1	IER3IP1	2.02151	0.00894585
701	Q9BV57	Acireductone dioxygenase	ADI1	2.01956	0.0338018
702	P31937	3-hydroxyisobutyrate dehydrogenase, mitochondrial	HIBADH	2.01796	0.0195873
703	Q96AC1	Fermitin family homolog 2	FERMT2	2.01722	0.0194052
704	Q8IZ69	tRNA (uracil-5-)-methyltransferase homolog A	TRMT2A	2.01642	0.0105273
705	Q9UQ13	Leucine-rich repeat protein SHOC-2	SHOC2	2.0162	0.00538274
706	Q92882	Osteoclast-stimulating factor 1	OSTF1	2.01438	0.0272491
707	Q9H2V7	Protein spinster homolog 1	SPNS1	2.01301	0.0225849
708	Q9UHB6	LIM domain and actin-binding protein 1	LIMA1	2.01262	0.0128151
709	Q8WUA7	TBC1 domain family member 22A	TBC1D22A	2.01145	0.0140723
710	Q9Y2Z4	Tyrosine--tRNA ligase, mitochondrial	YARS2	2.01028	0.000873066
711	Q9H8H0	Nucleolar protein 11	NOL11	2.00879	0.0133055
712	Q8N3D4	EH domain-binding protein 1-like protein 1	EHBP1L1	2.00877	0.0321086
713	P20645	Cation-dependent mannose-6-phosphate receptor	M6PR	2.00833	0.0023303
714	Q13505	Metaxin-1	MTX1	2.00728	2.23314e-06
715	Q5VW32	BRO1 domain-containing protein BROX	BROX	2.00564	0.022079
716	Q07864	DNA polymerase epsilon catalytic subunit A	POLE	2.00442	0.00335224
717	Q9NR19	Acetyl-coenzyme A synthetase, cytoplasmic	ACSS2	2.00422	0.0187554
718	Q8WZ82	Esterase OVCA2	OVCA2	2.00268	0.00291271
719	Q96MG7	Non-structural maintenance of chromosomes element 3 homolog	NSMCE3	1.98834	0.0137427
720	Q96MY1	Nucleolar protein 4-like	NOL4L	1.9873	0.0265833
721	Q8IWY9	Codanin-1	CDAN1	1.97984	0.00107161
722	O94826	Mitochondrial import receptor subunit TOM70	TOMM70	1.97821	0.0263426
723	O94822	E3 ubiquitin-protein ligase listerin	LTN1	1.97712	0.0335778
724	Q2NL82	Pre-rRNA-processing protein TSR1 homolog	TSR1	1.97629	0.0189269
725	Q9Y6K9	NF-kappa-B essential modulator	IKBKG	1.97555	0.00494986
726	Q15418	Ribosomal protein S6 kinase alpha-1	RPS6KA1	1.97552	0.00600384
727	P62841	40S ribosomal protein S15	RPS15	1.9753	0.000933841
728	P11217	Glycogen phosphorylase, muscle form	PYGM	1.9733	0.000340381
729	Q96EU6	Ribosomal RNA processing protein 36 homolog	RRP36	1.97294	0.000820439
730	Q8IXI1	Mitochondrial Rho GTPase 2	RHOT2	1.97275	0.0389897
731	P55769	NHP2-like protein 1	SNU13	1.97209	0.0210894
732	Q7Z4W1	L-xylulose reductase	DCXR	1.9703	0.012189
733	Q9Y3E0	Vesicle transport protein GOT1B	GOLT1B	1.96836	0.00830293
734	Q9BXW9	Fanconi anemia group D2 protein	FANCD2	1.96698	0.0192086
735	O95721	Synaptosomal-associated protein 29	SNAP29	1.96528	0.00232754
736	P47974	mRNA decay activator protein ZFP36L2	ZFP36L2	1.96436	0.00495789
737	Q14019	Coactosin-like protein	COTL1	1.964	0.0298752
738	Q9Y697	Cysteine desulfurase	NFS1	1.96379	0.0251002
739	O15254	Peroxisomal acyl-coenzyme A oxidase 3	ACOX3	1.96276	0.0256832
740	Q9Y666	Solute carrier family 12 member 7	SLC12A7	1.96272	0.000675096
741	O15126	Secretory carrier-associated membrane protein 1	SCAMP1	1.96	0.0208786
742	Q16775	Hydroxyacylglutathione hydrolase, mitochondrial	HAGH	1.95925	0.0327236
743	Q8N4Q1	Mitochondrial intermembrane space import and assembly protein 40	CHCHD4	1.95897	0.0329271
744	Q92615	La-related protein 4B	LARP4B	1.95758	0.0311454
745	P14923	Junction plakoglobin	JUP	1.9548	0.00961418
746	Q9UHK0	FMR1-interacting protein NUFIP1	NUFIP1	1.95274	0.0215
747	Q969N2	GPI transamidase component PIG-T	PIGT	1.95099	0.0271977
748	Q8N1G0	Zinc finger protein 687	ZNF687	1.95057	0.0101125
749	Q9Y3Z3	Deoxynucleoside triphosphate triphosphohydrolase SAMHD1	SAMHD1	1.94911	0.033735
750	Q9UNH7	Sorting nexin-6	SNX6	1.94843	0.0215494
751	O43159	Ribosomal RNA-processing protein 8	RRP8	1.94563	0.00119996
752	Q9Y4W6	AFG3-like protein 2	AFG3L2	1.94549	0.00191272
753	O60573	Eukaryotic translation initiation factor 4E type 2	EIF4E2	1.94472	0.0406173
754	Q6IQ22	Ras-related protein Rab-12	RAB12	1.94361	0.0359601
755	P50402	Emerin	EMD	1.94271	0.000450168
756	Q9H553	Alpha-1,3/1,6-mannosyltransferase ALG2	ALG2	1.94105	0.0266184
757	Q96E52	Metalloendopeptidase OMA1, mitochondrial	OMA1	1.94038	0.00566513
758	Q96EY7	Pentatricopeptide repeat domain-containing protein 3, mitochondrial	PTCD3	1.94025	0.00220317
759	Q9UJZ1	Stomatin-like protein 2, mitochondrial	STOML2	1.93947	0.0119058
760	Q14257	Reticulocalbin-2	RCN2	1.93861	0.0145824
761	P13987	CD59 glycoprotein	CD59	1.93852	0.0199118
762	O43181	NADH dehydrogenase [ubiquinone] iron-sulfur protein 4, mitochondrial	NDUFS4	1.93246	0.00088423
763	Q92544	Transmembrane 9 superfamily member 4	TM9SF4	1.93092	0.0152864
764	P30040	Endoplasmic reticulum resident protein 29	ERP29	1.93063	0.000482979
765	P16278	Beta-galactosidase	GLB1	1.92881	0.0076495
766	P01042	Kininogen-1	KNG1	1.92777	0.00436706
767	P61225	Ras-related protein Rap-2b	RAP2B	1.92758	0.000582743
768	Q5VTB9	E3 ubiquitin-protein ligase RNF220	RNF220	1.92194	0.0023363
769	P04004	Vitronectin	VTN	1.91879	0.0246886
770	Q9Y2J2	Band 4.1-like protein 3	EPB41L3	1.9105	0.0150906
771	Q9BQ70	Transcription factor 25	TCF25	1.90954	0.00396351
772	Q5SWH9	Transmembrane protein 69	TMEM69	1.90944	0.0352726
773	Q9Y6I3	Epsin-1	EPN1	1.90891	0.000596105
774	P51970	NADH dehydrogenase [ubiquinone] 1 alpha subcomplex subunit 8	NDUFA8	1.90647	0.00460338
775	Q02218	2-oxoglutarate dehydrogenase complex component E1	OGDH	1.90617	0.00512681
776	Q16718	NADH dehydrogenase [ubiquinone] 1 alpha subcomplex subunit 5	NDUFA5	1.90503	0.0124447
777	P49643	DNA primase large subunit	PRIM2	1.89661	0.0217214
778	Q96DE5	Anaphase-promoting complex subunit 16	ANAPC16	1.89519	0.0381482
779	Q5T6F2	Ubiquitin-associated protein 2	UBAP2	1.89497	0.000454913
780	P09543	2',3'-cyclic-nucleotide 3'-phosphodiesterase	CNP	1.89306	0.00329881
781	O95202	Mitochondrial proton/calcium exchanger protein	LETM1	1.88553	0.00817074
782	Q9UNF1	Melanoma-associated antigen D2	MAGED2	1.88524	0.0157103
783	P21796	Voltage-dependent anion-selective channel protein 1	VDAC1	1.88343	0.0159884
784	Q9NR09	Baculoviral IAP repeat-containing protein 6	BIRC6	1.88343	0.0275411
785	Q9Y2Q3	Glutathione S-transferase kappa 1	GSTK1	1.88265	0.00724152
786	O00425	Insulin-like growth factor 2 mRNA-binding protein 3	IGF2BP3	1.88149	0.026915
787	Q9H6E4	Coiled-coil domain-containing protein 134	CCDC134	1.87993	0.00840508
788	Q9NRL2	Bromodomain adjacent to zinc finger domain protein 1A	BAZ1A	1.8799	0.000159777
789	Q9H467	CUE domain-containing protein 2	CUEDC2	1.87657	0.000357007
790	P61006	Ras-related protein Rab-8A	RAB8A	1.87135	0.000902949
791	Q9BYB0	SH3 and multiple ankyrin repeat domains protein 3	SHANK3	1.87131	0.0196358
792	Q5JRX3	Presequence protease, mitochondrial	PITRM1	1.86989	0.0033233
793	P38432	Coilin	COIL	1.86824	0.00197572
794	P19404	NADH dehydrogenase [ubiquinone] flavoprotein 2, mitochondrial	NDUFV2	1.86681	0.000557123
795	Q7L0Y3	tRNA methyltransferase 10 homolog C	TRMT10C	1.86315	0.0450718
796	Q9NUP9	Protein lin-7 homolog C	LIN7C	1.86233	0.0313355
797	P31930	Cytochrome b-c1 complex subunit 1, mitochondrial	UQCRC1	1.86002	0.000954279
798	Q13740	CD166 antigen	ALCAM	1.85697	0.0258555
799	Q8IYD1	Eukaryotic peptide chain release factor GTP-binding subunit ERF3B	GSPT2	1.85564	0.00764583
800	Q10713	Mitochondrial-processing peptidase subunit alpha	PMPCA	1.85409	0.0417862
801	P21589	5'-nucleotidase	NT5E	1.85356	0.024693
802	O95139	NADH dehydrogenase [ubiquinone] 1 beta subcomplex subunit 6	NDUFB6	1.85248	0.0308943
803	Q9BY44	Eukaryotic translation initiation factor 2A	EIF2A	1.85081	0.000214794
804	Q9NZW5	Protein PALS2	PALS2	1.85053	0.000588474
805	O75348	V-type proton ATPase subunit G 1	ATP6V1G1	1.85029	0.0193936
806	Q5RI15	Cytochrome c oxidase assembly protein COX20, mitochondrial	COX20	1.85027	0.0181641
807	Q8IWV8	E3 ubiquitin-protein ligase UBR2	UBR2	1.84986	0.0055717
808	P33121	Long-chain-fatty-acid--CoA ligase 1	ACSL1	1.84955	0.0416077
809	Q9BW61	DET1- and DDB1-associated protein 1	DDA1	1.84905	0.0491082
810	O43674	NADH dehydrogenase [ubiquinone] 1 beta subcomplex subunit 5, mitochondrial	NDUFB5	1.84826	0.0253427
811	Q9UHI6	Probable ATP-dependent RNA helicase DDX20	DDX20	1.84741	0.0179662
812	Q69YH5	Cell division cycle-associated protein 2	CDCA2	1.84699	0.046518
813	Q86VR2	Reticulophagy regulator 3	RETREG3	1.84541	0.0172918
814	O60831	PRA1 family protein 2	PRAF2	1.84476	0.000348
815	O76071	Probable cytosolic iron-sulfur protein assembly protein CIAO1	CIAO1	1.83947	0.00413801
816	Q9UMX5	Neudesin	NENF	1.83692	0.0110493
817	Q9P0L0	Vesicle-associated membrane protein-associated protein A	VAPA	1.83634	0.0245494
818	O60684	Importin subunit alpha-7	KPNA6	1.83561	0.0246322
819	P55145	Mesencephalic astrocyte-derived neurotrophic factor	MANF	1.8335	0.000956571
820	Q96PU4	E3 ubiquitin-protein ligase UHRF2	UHRF2	1.83046	0.0035699
821	Q9BV68	E3 ubiquitin-protein ligase RNF126	RNF126	1.8172	0.0324137
822	Q9NWU5	39S ribosomal protein L22, mitochondrial	MRPL22	1.81561	0.0365385
823	Q07021	Complement component 1 Q subcomponent-binding protein, mitochondrial	C1QBP	1.80992	0.000790463
824	P52294	Importin subunit alpha-5	KPNA1	1.80866	0.0475327
825	Q02127	Dihydroorotate dehydrogenase (quinone), mitochondrial	DHODH	1.80823	0.0127144
826	A2RRP1	NBAS subunit of NRZ tethering complex	NBAS	1.80784	0.0015179
827	P49914	5-formyltetrahydrofolate cyclo-ligase	MTHFS	1.80749	0.0273759
828	Q6GMV3	Putative peptidyl-tRNA hydrolase PTRHD1	PTRHD1	1.80508	0.00222757
829	Q96N67	Dedicator of cytokinesis protein 7	DOCK7	1.79957	0.00702402
830	P61163	Alpha-centractin	ACTR1A	1.79695	0.000101184
831	P51572	B-cell receptor-associated protein 31	BCAP31	1.79685	0.00377767
832	P62906	60S ribosomal protein L10a	RPL10A	1.79636	0.00162476
833	P42696	RNA-binding protein 34	RBM34	1.79634	0.00223618
834	O75044	SLIT-ROBO Rho GTPase-activating protein 2	SRGAP2	1.79624	0.0170828
835	Q9Y6I9	Testis-expressed protein 264	TEX264	1.79526	0.0259349
836	P27824	Calnexin	CANX	1.79501	0.0409931
837	O95239	Chromosome-associated kinesin KIF4A	KIF4A	1.79472	0.0215845
838	Q9H0Q0	CYFIP-related Rac1 interactor A	CYRIA	1.79172	0.0115741
839	Q9Y6Q9	Nuclear receptor coactivator 3	NCOA3	1.79158	0.0159879
840	Q04837	Single-stranded DNA-binding protein, mitochondrial	SSBP1	1.79132	0.0012546
841	Q5T440	Putative transferase CAF17, mitochondrial	IBA57	1.7902	0.0334403
842	P36776	Lon protease homolog, mitochondrial	LONP1	1.78974	0.0144249
843	O75439	Mitochondrial-processing peptidase subunit beta	PMPCB	1.78943	0.00170353
844	Q9UNK0	Syntaxin-8	STX8	1.78751	0.00843291
845	Q7Z478	ATP-dependent RNA helicase DHX29	DHX29	1.78271	0.00667386
846	Q16720	Plasma membrane calcium-transporting ATPase 3	ATP2B3	1.78191	0.00623728
847	Q15904	V-type proton ATPase subunit S1	ATP6AP1	1.78176	0.000274485
848	Q9NWK9	Box C/D snoRNA protein 1	ZNHIT6	1.77992	0.00810263
849	Q8N543	Prolyl 3-hydroxylase OGFOD1	OGFOD1	1.77963	0.0033536
850	Q9NWT6	Hypoxia-inducible factor 1-alpha inhibitor	HIF1AN	1.7792	0.0352199
851	Q9NXE4	Sphingomyelin phosphodiesterase 4	SMPD4	1.77806	0.000673104
852	Q99798	Aconitate hydratase, mitochondrial	ACO2	1.7768	0.0125862
853	Q01970	1-phosphatidylinositol 4,5-bisphosphate phosphodiesterase beta-3	PLCB3	1.77637	0.0335347
854	Q14739	Delta(14)-sterol reductase LBR	LBR	1.77622	0.0166379
855	Q9HAV0	Guanine nucleotide-binding protein subunit beta-4	GNB4	1.77588	0.0142974
856	Q8NBJ5	Procollagen galactosyltransferase 1	COLGALT1	1.77584	0.0488592
857	Q96DB5	Regulator of microtubule dynamics protein 1	RMDN1	1.77389	0.0146001
858	P85299	Proline-rich protein 5	PRR5	1.77178	0.00232968
859	Q6ZUJ8	Phosphoinositide 3-kinase adapter protein 1	PIK3AP1	1.77074	0.0248458
860	Q96BR5	Cytochrome c oxidase assembly factor 7	COA7	1.76787	0.0221041
861	O75153	Clustered mitochondria protein homolog	CLUH	1.76622	0.000406925
862	O43264	Centromere/kinetochore protein zw10 homolog	ZW10	1.76544	2.12132e-05
863	Q9NRG7	Epimerase family protein SDR39U1	SDR39U1	1.76394	0.00422428
864	Q8NB49	Phospholipid-transporting ATPase IG	ATP11C	1.76329	0.00528918
865	Q8N6T3	ADP-ribosylation factor GTPase-activating protein 1	ARFGAP1	1.76215	0.040747
866	Q13283	Ras GTPase-activating protein-binding protein 1	G3BP1	1.76139	0.000165025
867	Q7Z422	SUZ domain-containing protein 1	SZRD1	1.7606	0.0193277
868	Q9BZE1	39S ribosomal protein L37, mitochondrial	MRPL37	1.7595	0.00135958
869	Q04637	Eukaryotic translation initiation factor 4 gamma 1	EIF4G1	1.75468	0.00223563
870	O75874	Isocitrate dehydrogenase [NADP] cytoplasmic	IDH1	1.75384	0.000440897
871	Q9UKX7	Nuclear pore complex protein Nup50	NUP50	1.75355	0.00405392
872	Q13795	ADP-ribosylation factor-related protein 1	ARFRP1	1.75191	0.0421121
873	Q9HAD4	WD repeat-containing protein 41	WDR41	1.74997	0.025682
874	Q9UBQ7	Glyoxylate reductase/hydroxypyruvate reductase	GRHPR	1.74856	0.0109229
875	P35580	Myosin-10	MYH10	1.74811	0.0396008
876	P09884	DNA polymerase alpha catalytic subunit	POLA1	1.74794	4.65377e-05
877	P04843	Dolichyl-diphosphooligosaccharide--protein glycosyltransferase subunit 1	RPN1	1.74599	0.00670583
878	Q86TN4	tRNA 2'-phosphotransferase 1	TRPT1	1.74455	0.0389234
879	Q9NUL3	Double-stranded RNA-binding protein Staufen homolog 2	STAU2	1.74393	0.000276411
880	P49770	Translation initiation factor eIF-2B subunit beta	EIF2B2	1.74184	0.000155879
881	Q9Y6G3	39S ribosomal protein L42, mitochondrial	MRPL42	1.74082	0.00787821
882	Q7Z4Q2	HEAT repeat-containing protein 3	HEATR3	1.74041	0.0388503
883	Q9P265	Disco-interacting protein 2 homolog B	DIP2B	1.73939	0.0232153
884	Q14789	Golgin subfamily B member 1	GOLGB1	1.7376	0.0430509
885	P63172	Dynein light chain Tctex-type 1	DYNLT1	1.73604	0.00664153
886	P06576	ATP synthase subunit beta, mitochondrial	ATP5F1B	1.73404	0.000233495
887	Q15021	Condensin complex subunit 1	NCAPD2	1.73275	0.013039
888	Q9H8Y8	Golgi reassembly-stacking protein 2	GORASP2	1.73101	0.0104747
889	O14579	Coatomer subunit epsilon	COPE	1.73093	0.0026054
890	P55209	Nucleosome assembly protein 1-like 1	NAP1L1	1.72785	0.0195157
891	P35232	Prohibitin 1	PHB1	1.72601	0.0400617
892	O00541	Pescadillo homolog	PES1	1.72566	0.00359069
893	O95140	Mitofusin-2	MFN2	1.72487	0.0302584
894	Q969S9	Ribosome-releasing factor 2, mitochondrial	GFM2	1.72483	0.0201814
895	Q15056	Eukaryotic translation initiation factor 4H	EIF4H	1.72437	0.00233439
896	P42167	Lamina-associated polypeptide 2, isoforms beta/gamma	TMPO	1.72096	0.00960842
897	P21964	Catechol O-methyltransferase	COMT	1.71957	0.00404543
898	P42684	Tyrosine-protein kinase ABL2	ABL2	1.71917	0.017962
899	Q96HA7	Tonsoku-like protein	TONSL	1.71815	0.0440229
900	O60613	Selenoprotein F	SELENOF	1.71812	0.00872077
901	P21953	2-oxoisovalerate dehydrogenase subunit beta, mitochondrial	BCKDHB	1.71502	0.0234278
902	Q4KMP7	TBC1 domain family member 10B	TBC1D10B	1.71479	0.00137294
903	Q99961	Endophilin-A2	SH3GL1	1.71453	0.0136191
904	P61247	40S ribosomal protein S3a	RPS3A	1.7144	0.00621658
905	Q13509	Tubulin beta-3 chain	TUBB3	1.71389	0.0403033
906	Q9BW19	Kinesin-like protein KIFC1	KIFC1	1.71262	0.0165532
907	Q9NRV9	Heme-binding protein 1	HEBP1	1.71226	0.00727848
908	Q15008	26S proteasome non-ATPase regulatory subunit 6	PSMD6	1.71199	0.0461735
909	P24539	ATP synthase F(0) complex subunit B1, mitochondrial	ATP5PB	1.71185	0.00192893
910	O95816	BAG family molecular chaperone regulator 2	BAG2	1.71177	0.00258526
911	Q8IWJ2	GRIP and coiled-coil domain-containing protein 2	GCC2	1.71096	0.00232155
912	P28907	ADP-ribosyl cyclase/cyclic ADP-ribose hydrolase 1	CD38	1.71072	0.00272935
913	O75306	NADH dehydrogenase [ubiquinone] iron-sulfur protein 2, mitochondrial	NDUFS2	1.71067	0.0123982
914	O95394	Phosphoacetylglucosamine mutase	PGM3	1.70798	0.046471
915	P19793	Retinoic acid receptor RXR-alpha	RXRA	1.70706	0.020068
916	Q9H8Y5	Ankyrin repeat and zinc finger domain-containing protein 1	ANKZF1	1.70674	0.0216366
917	Q9H840	Gem-associated protein 7	GEMIN7	1.70439	0.031466
918	P28331	NADH-ubiquinone oxidoreductase 75 kDa subunit, mitochondrial	NDUFS1	1.70393	0.000779766
919	P38606	V-type proton ATPase catalytic subunit A	ATP6V1A	1.70305	0.0172535
920	Q9UHB9	Signal recognition particle subunit SRP68	SRP68	1.69824	0.0144156
921	P17813	Endoglin	ENG	1.69819	0.0472924
922	Q99700	Ataxin-2	ATXN2	1.69807	0.0259401
923	O15357	Phosphatidylinositol 3,4,5-trisphosphate 5-phosphatase 2	INPPL1	1.69645	0.00460339
924	Q9Y4E6	WD repeat-containing protein 7	WDR7	1.69526	0.00722869
925	Q9Y3X0	Coiled-coil domain-containing protein 9	CCDC9	1.69511	0.0324609
926	Q9H9F9	Actin-related protein 5	ACTR5	1.69446	0.0188433
927	O15397	Importin-8	IPO8	1.69329	0.0157678
928	Q9Y2V2	Calcium-regulated heat-stable protein 1	CARHSP1	1.69316	0.000994358
929	O15381	Nuclear valosin-containing protein-like	NVL	1.69049	0.000469714
930	P26358	DNA (cytosine-5)-methyltransferase 1	DNMT1	1.69015	0.000625418
931	P11172	Uridine 5'-monophosphate synthase	UMPS	1.69004	0.0248916
932	Q9H009	Nascent polypeptide-associated complex subunit alpha-2	NACA2	1.68788	0.0140741
933	Q9Y2R4	Probable ATP-dependent RNA helicase DDX52	DDX52	1.68752	0.00855735
934	Q9NVN8	Guanine nucleotide-binding protein-like 3-like protein	GNL3L	1.68455	0.00148032
935	Q6PJG6	BRCA1-associated ATM activator 1	BRAT1	1.68161	0.0379394
936	Q86UW6	NEDD4-binding protein 2	N4BP2	1.68056	0.0225976
937	P23588	Eukaryotic translation initiation factor 4B	EIF4B	1.67919	0.0105469
938	O95870	Phosphatidylserine lipase ABHD16A	ABHD16A	1.67872	0.0377175
939	P18124	60S ribosomal protein L7	RPL7	1.67669	0.00109726
940	Q7L5Y1	Mitochondrial enolase superfamily member 1	ENOSF1	1.67584	0.0256366
941	P11940	Polyadenylate-binding protein 1	PABPC1	1.67476	0.00600372
942	Q15369	Elongin-C	ELOC	1.67298	0.023025
943	Q9BVL2	Nucleoporin p58/p45	NUP58	1.67155	0.000112295
944	Q9NP72	Ras-related protein Rab-18	RAB18	1.67078	0.0249343
945	O14656	Torsin-1A	TOR1A	1.67011	0.0304394
946	Q8TB22	Spermatogenesis-associated protein 20	SPATA20	1.66988	0.00569146
947	Q9Y5X2	Sorting nexin-8	SNX8	1.66623	0.0176256
948	P49754	Vacuolar protein sorting-associated protein 41 homolog	VPS41	1.66581	0.0463749
949	P49411	Elongation factor Tu, mitochondrial	TUFM	1.66561	0.00315682
950	Q3ZCQ8	Mitochondrial import inner membrane translocase subunit TIM50	TIMM50	1.6652	0.00779583
951	O75947	ATP synthase subunit d, mitochondrial	ATP5PD	1.66491	0.0380345
952	P00403	Cytochrome c oxidase subunit 2	MT-CO2	1.66312	0.0195867
953	Q8IXT5	RNA-binding protein 12B	RBM12B	1.65961	0.0320976
954	P00918	Carbonic anhydrase 2	CA2	1.65937	0.0106133
955	P52735	Guanine nucleotide exchange factor VAV2	VAV2	1.65906	0.0494874
956	P22695	Cytochrome b-c1 complex subunit 2, mitochondrial	UQCRC2	1.65844	0.0143598
957	O94992	Protein HEXIM1	HEXIM1	1.65671	0.0113447
958	Q9UBP6	tRNA (guanine-N(7)-)-methyltransferase	METTL1	1.65492	0.0362082
959	Q8NBX0	Saccharopine dehydrogenase-like oxidoreductase	SCCPDH	1.65478	0.0119145
960	Q8NEZ2	Vacuolar protein sorting-associated protein 37A	VPS37A	1.65302	0.0368775
961	P08708	40S ribosomal protein S17	RPS17	1.65079	0.00234157
962	P16615	Sarcoplasmic/endoplasmic reticulum calcium ATPase 2	ATP2A2	1.64791	2.35365e-05
963	P36578	60S ribosomal protein L4	RPL4	1.64717	0.0456643
964	O43716	Glutamyl-tRNA(Gln) amidotransferase subunit C, mitochondrial	GATC	1.64679	0.0244677
965	O15027	Protein transport protein Sec16A	SEC16A	1.6464	0.00446241
966	O94766	Galactosylgalactosylxylosylprotein 3-beta-glucuronosyltransferase 3	B3GAT3	1.64597	0.012799
967	Q8NFV4	Protein ABHD11	ABHD11	1.64351	0.000938219
968	Q53F19	Nuclear cap-binding protein subunit 3	NCBP3	1.64231	0.00915154
969	Q5C9Z4	Nucleolar MIF4G domain-containing protein 1	NOM1	1.64137	0.0332992
970	Q9Y606	Pseudouridylate synthase 1 homolog	PUS1	1.64067	0.0117439
971	P04040	Catalase	CAT	1.63615	0.00292312
972	Q9GZR7	ATP-dependent RNA helicase DDX24	DDX24	1.63441	0.022685
973	P14314	Glucosidase 2 subunit beta	PRKCSH	1.63371	0.0263303
974	Q9BRS2	Serine/threonine-protein kinase RIO1	RIOK1	1.63226	0.00674133
975	Q9UPU7	TBC1 domain family member 2B	TBC1D2B	1.63146	0.00811775
976	Q9Y3F4	Serine-threonine kinase receptor-associated protein	STRAP	1.63055	0.0120124
977	Q9BZK3	Putative nascent polypeptide-associated complex subunit alpha-like protein	NACA4P	1.62978	0.0011102
978	Q9UBQ5	Eukaryotic translation initiation factor 3 subunit K	EIF3K	1.62854	0.00644759
979	P14406	Cytochrome c oxidase subunit 7A2, mitochondrial	COX7A2	1.62799	0.0330507
980	O60762	Dolichol-phosphate mannosyltransferase subunit 1	DPM1	1.62759	0.0235268
981	Q0VDF9	Heat shock 70 kDa protein 14	HSPA14	1.62589	0.0122528
982	P30260	Cell division cycle protein 27 homolog	CDC27	1.62536	0.0164171
983	Q15075	Early endosome antigen 1	EEA1	1.62388	0.000327115
984	Q9NUL7	Probable ATP-dependent RNA helicase DDX28	DDX28	1.62297	0.00097974
985	P22090	40S ribosomal protein S4, Y isoform 1	RPS4Y1	1.62165	0.0372019
986	Q99543	DnaJ homolog subfamily C member 2	DNAJC2	1.61928	0.0039669
987	Q5VST9	Obscurin	OBSCN	1.61782	0.0449923
988	Q13243	Serine/arginine-rich splicing factor 5	SRSF5	1.61587	0.0250358
989	P25705	ATP synthase subunit alpha, mitochondrial	ATP5F1A	1.61297	0.0305819
990	Q8NBM4	Ubiquitin-associated domain-containing protein 2	UBAC2	1.61272	0.00252377
991	Q6L8Q7	2',5'-phosphodiesterase 12	PDE12	1.6109	0.0122407
992	Q96SB3	Neurabin-2	PPP1R9B	1.61088	0.000773899
993	P07203	Glutathione peroxidase 1	GPX1	1.61003	0.0348272
994	Q5HYK3	2-methoxy-6-polyprenyl-1,4-benzoquinol methylase, mitochondrial	COQ5	1.6097	0.00122774
995	P45983	Mitogen-activated protein kinase 8	MAPK8	1.60749	0.0398293
996	Q562R1	Beta-actin-like protein 2	ACTBL2	1.60692	0.0379477
997	Q14165	Malectin	MLEC	1.60613	0.00197009
998	P62191	26S proteasome regulatory subunit 4	PSMC1	1.60513	0.0473953
999	P61313	60S ribosomal protein L15	RPL15	1.60407	8.81116e-05
1000	Q5JTH9	RRP12-like protein	RRP12	1.60092	0.00137286
1001	Q9H089	Large subunit GTPase 1 homolog	LSG1	1.60039	0.0185704
1002	Q6UB35	Monofunctional C1-tetrahydrofolate synthase, mitochondrial	MTHFD1L	1.5978	0.00959017
1003	P05161	Ubiquitin-like protein ISG15	ISG15	1.5972	0.0215087
1004	Q9Y5X3	Sorting nexin-5	SNX5	1.59602	0.0106531
1005	O94874	E3 UFM1-protein ligase 1	UFL1	1.59566	0.0335428
1006	O94973	AP-2 complex subunit alpha-2	AP2A2	1.59557	0.0321829
1007	Q05932	Folylpolyglutamate synthase, mitochondrial	FPGS	1.59522	0.0151654
1008	O95352	Ubiquitin-like modifier-activating enzyme ATG7	ATG7	1.59413	0.00494825
1009	Q9Y2D5	A-kinase anchor protein 2	AKAP2	1.59287	0.00400174
1010	Q8TB72	Pumilio homolog 2	PUM2	1.59282	0.0492613
1011	Q9BQP7	Mitochondrial genome maintenance exonuclease 1	MGME1	1.59222	0.00656016
1012	O75683	Surfeit locus protein 6	SURF6	1.59201	0.00565784
1013	P33176	Kinesin-1 heavy chain	KIF5B	1.58972	0.00176702
1014	Q8N490	Probable hydrolase PNKD	PNKD	1.58952	0.0421709
1015	Q13492	Phosphatidylinositol-binding clathrin assembly protein	PICALM	1.58926	0.00018435
1016	Q9Y2B0	Protein canopy homolog 2	CNPY2	1.58789	0.0312128
1017	Q96BS2	Calcineurin B homologous protein 3	TESC	1.58707	0.0421989
1018	O94855	Protein transport protein Sec24D	SEC24D	1.58613	0.0337226
1019	Q14697	Neutral alpha-glucosidase AB	GANAB	1.58586	0.00630653
1020	Q9UQ35	Serine/arginine repetitive matrix protein 2	SRRM2	1.58556	0.0144501
1021	P21281	V-type proton ATPase subunit B, brain isoform	ATP6V1B2	1.58506	0.0467555
1022	Q9NSK0	Kinesin light chain 4	KLC4	1.58376	0.0464725
1023	Q9H7Z7	Prostaglandin E synthase 2	PTGES2	1.58314	0.000798637
1024	Q99623	Prohibitin-2	PHB2	1.58166	0.0370859
1025	Q6P9B6	MTOR-associated protein MEAK7	MEAK7	1.57904	0.0161924
1026	P11177	Pyruvate dehydrogenase E1 component subunit beta, mitochondrial	PDHB	1.57768	1.83848e-05
1027	Q9BYT8	Neurolysin, mitochondrial	NLN	1.57167	0.00513324
1028	Q8NHP8	Putative phospholipase B-like 2	PLBD2	1.57022	0.0360934
1029	O75717	WD repeat and HMG-box DNA-binding protein 1	WDHD1	1.56807	0.0452094
1030	Q9NTX5	Ethylmalonyl-CoA decarboxylase	ECHDC1	1.56599	0.0133439
1031	P53618	Coatomer subunit beta	COPB1	1.56593	0.0375785
1032	Q15286	Ras-related protein Rab-35	RAB35	1.5651	0.0364649
1033	O75448	Mediator of RNA polymerase II transcription subunit 24	MED24	1.56257	0.00879258
1034	Q14318	Peptidyl-prolyl cis-trans isomerase FKBP8	FKBP8	1.56168	0.0022178
1035	O75122	CLIP-associating protein 2	CLASP2	1.55941	0.00312426
1036	Q12904	Aminoacyl tRNA synthase complex-interacting multifunctional protein 1	AIMP1	1.55878	0.00243101
1037	Q8TEX9	Importin-4	IPO4	1.55853	0.039754
1038	Q8NEB9	Phosphatidylinositol 3-kinase catalytic subunit type 3	PIK3C3	1.55742	0.0357418
1039	Q96G25	Mediator of RNA polymerase II transcription subunit 8	MED8	1.55654	0.00227289
1040	P23921	Ribonucleoside-diphosphate reductase large subunit	RRM1	1.5552	0.00483758
1041	Q9Y5M8	Signal recognition particle receptor subunit beta	SRPRB	1.55454	0.00117648
1042	Q7Z2W9	39S ribosomal protein L21, mitochondrial	MRPL21	1.55333	0.029231
1043	P31040	Succinate dehydrogenase [ubiquinone] flavoprotein subunit, mitochondrial	SDHA	1.55297	0.0344153
1044	Q9UJX2	Cell division cycle protein 23 homolog	CDC23	1.5514	0.0464032
1045	P14735	Insulin-degrading enzyme	IDE	1.55089	0.000716163
1046	P05362	Intercellular adhesion molecule 1	ICAM1	1.55078	0.0497476
1047	Q6I9Y2	THO complex subunit 7 homolog	THOC7	1.54976	0.0277898
1048	O00571	ATP-dependent RNA helicase DDX3X	DDX3X	1.54958	0.0094788
1049	P48047	ATP synthase subunit O, mitochondrial	ATP5PO	1.54957	0.00416876
1050	Q14684	Ribosomal RNA processing protein 1 homolog B	RRP1B	1.54746	0.00361359
1051	Q9UIB8	SLAM family member 5	CD84	1.54595	0.0234818
1052	P67809	Y-box-binding protein 1	YBX1	1.54457	0.000745963
1053	P30044	Peroxiredoxin-5, mitochondrial	PRDX5	1.54401	0.00788537
1054	Q9NR30	Nucleolar RNA helicase 2	DDX21	1.54292	0.01413
1055	Q7Z4H7	HAUS augmin-like complex subunit 6	HAUS6	1.54274	0.0361377
1056	Q5T280	Putative methyltransferase C9orf114	SPOUT1	1.54255	0.0474296
1057	Q7Z434	Mitochondrial antiviral-signaling protein	MAVS	1.53949	0.0296724
1058	Q5T7V8	RAB6-interacting golgin	GORAB	1.5388	0.0489018
1059	O14672	Disintegrin and metalloproteinase domain-containing protein 10	ADAM10	1.53798	0.000129588
1060	Q9NQ29	Putative RNA-binding protein Luc7-like 1	LUC7L	1.53782	0.0245867
1061	P53384	Cytosolic Fe-S cluster assembly factor NUBP1	NUBP1	1.53715	0.024693
1062	P25398	40S ribosomal protein S12	RPS12	1.53117	0.0193144
1063	O94925	Glutaminase kidney isoform, mitochondrial	GLS	1.53111	0.0284703
1064	Q9Y3Q8	TSC22 domain family protein 4	TSC22D4	1.5276	0.00171865
1065	Q9UK76	Jupiter microtubule associated homolog 1	JPT1	1.5268	0.000367302
1066	P39019	40S ribosomal protein S19	RPS19	1.52471	0.00451327
1067	Q16594	Transcription initiation factor TFIID subunit 9	TAF9	1.52449	0.0302666
1068	Q53H12	Acylglycerol kinase, mitochondrial	AGK	1.52214	0.0332704
1069	Q7Z4H8	Protein O-glucosyltransferase 3	POGLUT3	1.52199	0.00661624
1070	Q9BVJ6	U3 small nucleolar RNA-associated protein 14 homolog A	UTP14A	1.52033	0.0196514
1071	Q9H2F5	Enhancer of polycomb homolog 1	EPC1	1.51642	0.00968937
1072	P35250	Replication factor C subunit 2	RFC2	1.51575	0.00395886
1073	P12268	Inosine-5'-monophosphate dehydrogenase 2	IMPDH2	1.51373	0.000284064
1074	Q9NUM4	Transmembrane protein 106B	TMEM106B	1.51318	0.0250905
1075	O75431	Metaxin-2	MTX2	1.51106	0.00994484
1076	P61026	Ras-related protein Rab-10	RAB10	1.51097	0.0148772
1077	Q5UIP0	Telomere-associated protein RIF1	RIF1	1.51032	0.000235787
1078	P35249	Replication factor C subunit 4	RFC4	1.50796	0.0287397
1079	P52597	Heterogeneous nuclear ribonucleoprotein F	HNRNPF	1.50565	0.0189761
1080	Q3V6T2	Girdin	CCDC88A	1.50558	0.00232821
1081	O95400	CD2 antigen cytoplasmic tail-binding protein 2	CD2BP2	1.50435	0.00113485
1082	Q9Y5J1	U3 small nucleolar RNA-associated protein 18 homolog	UTP18	1.50305	0.0166668
1083	Q13155	Aminoacyl tRNA synthase complex-interacting multifunctional protein 2	AIMP2	1.50269	0.0126409
1084	Q14157	Ubiquitin-associated protein 2-like	UBAP2L	1.50231	0.00153221
1085	O14828	Secretory carrier-associated membrane protein 3	SCAMP3	1.50132	0.00669694
1086	Q14694	Ubiquitin carboxyl-terminal hydrolase 10	USP10	1.50086	0.025792
1087	Q7Z2W4	Zinc finger CCCH-type antiviral protein 1	ZC3HAV1	1.50077	0.0370402
1088	Q00325	Phosphate carrier protein, mitochondrial	SLC25A3	1.50053	0.00659183
1089	Q96C86	m7GpppX diphosphatase	DCPS	0.666068	0.0211203
1090	Q15435	Protein phosphatase 1 regulatory subunit 7	PPP1R7	0.665472	0.0384327
1091	Q16666	Gamma-interferon-inducible protein 16	IFI16	0.665438	0.0463737
1092	O60664	Perilipin-3	PLIN3	0.6653	0.00175133
1093	Q96D96	Voltage-gated hydrogen channel 1	HVCN1	0.665225	0.0294879
1094	Q13315	Serine-protein kinase ATM	ATM	0.664636	0.00618381
1095	P00441	Superoxide dismutase [Cu-Zn]	SOD1	0.662764	0.00383304
1096	Q9UFW8	CGG triplet repeat-binding protein 1	CGGBP1	0.662751	0.0373922
1097	Q9Y530	ADP-ribose glycohydrolase OARD1	OARD1	0.662688	0.0259702
1098	P51610	Host cell factor 1	HCFC1	0.662107	0.000707412
1099	P16333	Cytoplasmic protein NCK1	NCK1	0.662105	0.0220032
1100	O60828	Polyglutamine-binding protein 1	PQBP1	0.661615	0.0290041
1101	P51531	Probable global transcription activator SNF2L2	SMARCA2	0.661436	0.03471
1102	Q5JSL3	Dedicator of cytokinesis protein 11	DOCK11	0.661003	0.00207936
1103	Q96G03	Phosphopentomutase	PGM2	0.660791	0.000690082
1104	Q13148	TAR DNA-binding protein 43	TARDBP	0.660085	0.00185201
1105	Q9BZQ8	Protein Niban 1	NIBAN1	0.659769	0.0170314
1106	Q8NFD5	AT-rich interactive domain-containing protein 1B	ARID1B	0.659745	0.00294775
1107	Q96DH6	RNA-binding protein Musashi homolog 2	MSI2	0.659745	0.0279078
1108	Q9BTV4	Transmembrane protein 43	TMEM43	0.65799	0.0376506
1109	Q15717	ELAV-like protein 1	ELAVL1	0.655407	0.0114562
1110	Q9Y333	U6 snRNA-associated Sm-like protein LSm2	LSM2	0.655347	0.014617
1111	Q92878	DNA repair protein RAD50	RAD50	0.653776	0.012776
1112	Q9UIQ6	Leucyl-cystinyl aminopeptidase	LNPEP	0.651631	0.00615472
1113	Q04864	Proto-oncogene c-Rel	REL	0.651457	0.0137085
1114	Q9H9Q4	Non-homologous end-joining factor 1	NHEJ1	0.650608	0.0294019
1115	Q9P1T7	MyoD family inhibitor domain-containing protein	MDFIC	0.650271	0.0229802
1116	Q8N8A2	Serine/threonine-protein phosphatase 6 regulatory ankyrin repeat subunit B	ANKRD44	0.64977	0.0032641
1117	P28062	Proteasome subunit beta type-8	PSMB8	0.649078	0.0181985
1118	Q9UGI8	Testin	TES	0.647406	0.000953946
1119	Q8NBM8	Prenylcysteine oxidase-like	PCYOX1L	0.64707	0.0315333
1120	P00352	Aldehyde dehydrogenase 1A1	ALDH1A1	0.646732	0.0303147
1121	Q96T66	Nicotinamide/nicotinic acid mononucleotide adenylyltransferase 3	NMNAT3	0.646283	0.0348794
1122	Q9BZG1	Ras-related protein Rab-34	RAB34	0.645654	0.0493212
1123	Q3KQV9	UDP-N-acetylhexosamine pyrophosphorylase-like protein 1	UAP1L1	0.645435	0.00945005
1124	Q9P0J1	[Pyruvate dehydrogenase [acetyl-transferring]]-phosphatase 1, mitochondrial	PDP1	0.644694	0.00292028
1125	P30679	Guanine nucleotide-binding protein subunit alpha-15	GNA15	0.638412	0.0294057
1126	P31150	Rab GDP dissociation inhibitor alpha	GDI1	0.637882	0.00196624
1127	Q92556	Engulfment and cell motility protein 1	ELMO1	0.637823	0.0175822
1128	Q96BZ8	Leukocyte receptor cluster member 1	LENG1	0.637751	0.0263743
1129	P48382	DNA-binding protein RFX5	RFX5	0.637623	0.0336893
1130	Q16539	Mitogen-activated protein kinase 14	MAPK14	0.633122	0.000480062
1131	Q96DG6	Carboxymethylenebutenolidase homolog	CMBL	0.632856	0.0404512
1132	P21291	Cysteine and glycine-rich protein 1	CSRP1	0.632678	0.00882133
1133	Q13303	Voltage-gated potassium channel subunit beta-2	KCNAB2	0.630941	0.00275359
1134	Q9Y228	TRAF3-interacting JNK-activating modulator	TRAF3IP3	0.630831	0.0130747
1135	P10155	RNA-binding protein RO60	RO60	0.630727	0.0247498
1136	P16152	Carbonyl reductase [NADPH] 1	CBR1	0.630457	0.0129432
1137	Q9NR46	Endophilin-B2	SH3GLB2	0.627171	0.0279038
1138	Q15819	Ubiquitin-conjugating enzyme E2 variant 2	UBE2V2	0.626191	0.0251345
1139	P29401	Transketolase	TKT	0.625812	0.0307576
1140	O75368	Adapter SH3BGRL	SH3BGRL	0.625464	0.00653395
1141	Q9NTM9	Copper homeostasis protein cutC homolog	CUTC	0.621124	0.0309853
1142	P60174	Triosephosphate isomerase	TPI1	0.619788	0.000280046
1143	O75695	Protein XRP2	RP2	0.617199	0.00140265
1144	P51858	Hepatoma-derived growth factor	HDGF	0.615556	0.00470209
1145	A0FGR8	Extended synaptotagmin-2	ESYT2	0.611979	0.00210525
1146	O95865	N(G),N(G)-dimethylarginine dimethylaminohydrolase 2	DDAH2	0.611834	0.00137131
1147	Q8TB24	Ras and Rab interactor 3	RIN3	0.611677	0.00688275
1148	P37802	Transgelin-2	TAGLN2	0.609906	0.0371296
1149	Q9Y5A7	NEDD8 ultimate buster 1	NUB1	0.60834	0.00980626
1150	Q12873	Chromodomain-helicase-DNA-binding protein 3	CHD3	0.607705	0.0117677
1151	P15374	Ubiquitin carboxyl-terminal hydrolase isozyme L3	UCHL3	0.607388	0.0337461
1152	Q9BUH6	Protein PAXX	PAXX	0.605292	0.003886
1153	O60449	Lymphocyte antigen 75	LY75	0.605182	0.0437066
1154	Q15853	Upstream stimulatory factor 2	USF2	0.603708	0.048065
1155	Q96F07	Cytoplasmic FMR1-interacting protein 2	CYFIP2	0.602558	0.0182081
1156	Q9ULZ3	Apoptosis-associated speck-like protein containing a CARD	PYCARD	0.601852	0.0016092
1157	Q9UG22	GTPase IMAP family member 2	GIMAP2	0.600826	0.0046539
1158	P82970	High mobility group nucleosome-binding domain-containing protein 5	HMGN5	0.600246	0.0169979
1159	Q2TAA2	Isoamyl acetate-hydrolyzing esterase 1 homolog	IAH1	0.599981	0.00819144
1160	Q15545	Transcription initiation factor TFIID subunit 7	TAF7	0.599633	0.0276903
1161	P30047	GTP cyclohydrolase 1 feedback regulatory protein	GCHFR	0.599088	0.0351402
1162	Q86WV6	Stimulator of interferon genes protein	STING1	0.598362	0.0287484
1163	Q96BF3	Transmembrane and immunoglobulin domain-containing protein 2	TMIGD2	0.597906	0.0111896
1164	Q52LJ0	Protein FAM98B	FAM98B	0.59604	0.0182341
1165	Q14005	Pro-interleukin-16	IL16	0.59474	0.0143788
1166	Q92851	Caspase-10	CASP10	0.593573	0.0136359
1167	Q8N4P3	Guanosine-3',5'-bis(diphosphate) 3'-pyrophosphohydrolase MESH1	HDDC3	0.593173	0.0296991
1168	Q9HCE5	N6-adenosine-methyltransferase non-catalytic subunit	METTL14	0.591415	0.00956888
1169	Q8NF50	Dedicator of cytokinesis protein 8	DOCK8	0.590995	0.000839896
1170	P53999	Activated RNA polymerase II transcriptional coactivator p15	SUB1	0.587002	0.00054725
1171	Q8IXM2	Chromatin complexes subunit BAP18	BAP18	0.586161	0.00478895
1172	O60234	Glia maturation factor gamma	GMFG	0.585291	0.00827579
1173	Q9UBW5	Bridging integrator 2	BIN2	0.584228	0.041699
1174	P09960	Leukotriene A-4 hydrolase	LTA4H	0.58305	0.00456908
1175	P17342	Atrial natriuretic peptide receptor 3	NPR3	0.582338	0.00741831
1176	Q9UK53	Inhibitor of growth protein 1	ING1	0.582017	0.00257419
1177	Q16798	NADP-dependent malic enzyme, mitochondrial	ME3	0.581838	0.0100701
1178	Q9HAN9	Nicotinamide/nicotinic acid mononucleotide adenylyltransferase 1	NMNAT1	0.581398	0.0475516
1179	P09972	Fructose-bisphosphate aldolase C	ALDOC	0.580404	0.00377623
1180	Q04446	1,4-alpha-glucan-branching enzyme	GBE1	0.579905	0.00952321
1181	Q9H0R4	Haloacid dehalogenase-like hydrolase domain-containing protein 2	HDHD2	0.577872	0.0144354
1182	Q9H2K8	Serine/threonine-protein kinase TAO3	TAOK3	0.575695	0.0492906
1183	Q8NFU3	Thiosulfate:glutathione sulfurtransferase	TSTD1	0.574356	0.0011877
1184	Q53TN4	Plasma membrane ascorbate-dependent reductase CYBRD1	CYBRD1	0.574092	0.0221602
1185	Q92918	Mitogen-activated protein kinase kinase kinase kinase 1	MAP4K1	0.573396	0.0156627
1186	P40121	Macrophage-capping protein	CAPG	0.57253	0.0148924
1187	Q9UM22	Mammalian ependymin-related protein 1	EPDR1	0.571329	0.00532129
1188	P16284	Platelet endothelial cell adhesion molecule	PECAM1	0.570742	0.0216544
1189	Q15102	Platelet-activating factor acetylhydrolase IB subunit alpha1	PAFAH1B3	0.569145	0.00544358
1190	Q96A19	Coiled-coil domain-containing protein 102A	CCDC102A	0.568611	0.028991
1191	Q13576	Ras GTPase-activating-like protein IQGAP2	IQGAP2	0.56553	0.000850018
1192	Q15257	Serine/threonine-protein phosphatase 2A activator	PTPA	0.564943	0.0197392
1193	Q8TE77	Protein phosphatase Slingshot homolog 3	SSH3	0.563147	0.014536
1194	P48426	Phosphatidylinositol 5-phosphate 4-kinase type-2 alpha	PIP4K2A	0.561269	0.00407256
1195	O75367	Core histone macro-H2A.1	MACROH2A1	0.561128	0.00166849
1196	P08133	Annexin A6	ANXA6	0.559853	1.38185e-05
1197	Q6ZMZ3	Nesprin-3	SYNE3	0.558294	0.0450481
1198	Q00534	Cyclin-dependent kinase 6	CDK6	0.558145	0.0416486
1199	Q96I15	Selenocysteine lyase	SCLY	0.554397	0.0013583
1200	Q96IU4	Putative protein-lysine deacylase ABHD14B	ABHD14B	0.553261	0.0102763
1201	O95786	Antiviral innate immune response receptor RIG-I	RIGI	0.552629	0.0219907
1202	P05771	Protein kinase C beta type	PRKCB	0.550087	0.000519403
1203	Q9BXL5	Hemogen	HEMGN	0.550061	0.00125134
1204	Q643R3	Lysophospholipid acyltransferase LPCAT4	LPCAT4	0.548779	0.00587036
1205	Q14643	Inositol 1,4,5-trisphosphate receptor type 1	ITPR1	0.548176	0.000361094
1206	Q8NI08	Nuclear receptor coactivator 7	NCOA7	0.548116	0.0100108
1207	O43490	Prominin-1	PROM1	0.547117	0.0299723
1208	P48059	LIM and senescent cell antigen-like-containing domain protein 1	LIMS1	0.546775	0.0377263
1209	Q9UK96	F-box only protein 10	FBXO10	0.54627	0.00991067
1210	O15533	Tapasin	TAPBP	0.542065	0.00372973
1211	Q8IUZ5	5-phosphohydroxy-L-lysine phospho-lyase	PHYKPL	0.540455	0.0259244
1212	P54922	ADP-ribosylhydrolase ARH1	ADPRH	0.537745	0.00722906
1213	P07737	Profilin-1	PFN1	0.536993	0.000143147
1214	Q9HC38	Glyoxalase domain-containing protein 4	GLOD4	0.535771	0.00111633
1215	Q7Z5H3	Rho GTPase-activating protein 22	ARHGAP22	0.535516	0.0260988
1216	Q684P5	Rap1 GTPase-activating protein 2	RAP1GAP2	0.532617	0.00167003
1217	Q9NYJ8	TGF-beta-activated kinase 1 and MAP3K7-binding protein 2	TAB2	0.53186	0.0152138
1218	Q9UH99	SUN domain-containing protein 2	SUN2	0.531667	0.0407509
1219	P05107	Integrin beta-2	ITGB2	0.52927	0.019268
1220	Q15027	Arf-GAP with coiled-coil, ANK repeat and PH domain-containing protein 1	ACAP1	0.528169	0.00476248
1221	Q96AT1	Uncharacterized protein KIAA1143	KIAA1143	0.527639	0.00433106
1222	P19367	Hexokinase-1	HK1	0.5275	0.00103708
1223	P10599	Thioredoxin	TXN	0.526823	0.00401979
1224	Q9H4G4	Golgi-associated plant pathogenesis-related protein 1	GLIPR2	0.526267	0.0418635
1225	Q15170	Transcription elongation factor A protein-like 1	TCEAL1	0.525876	0.0110166
1226	Q8WUF8	Cotranscriptional regulator FAM172A	FAM172A	0.525749	0.00676532
1227	P0DMV8	Heat shock 70 kDa protein 1A	HSPA1A	0.525261	0.0114851
1228	Q9H7M9	V-type immunoglobulin domain-containing suppressor of T-cell activation	VSIR	0.524984	0.0306454
1229	Q15404	Ras suppressor protein 1	RSU1	0.522428	0.0253154
1230	Q8WZA9	Immunity-related GTPase family Q protein	IRGQ	0.520346	0.0137879
1231	Q12765	Secernin-1	SCRN1	0.518657	0.00111175
1232	Q93084	Sarcoplasmic/endoplasmic reticulum calcium ATPase 3	ATP2A3	0.517072	0.00399385
1233	P40429	60S ribosomal protein L13a	RPL13A	0.516594	0.0417989
1234	P09211	Glutathione S-transferase P	GSTP1	0.515073	0.000154723
1235	Q96N66	Lysophospholipid acyltransferase 7	MBOAT7	0.514153	0.00244921
1236	Q5M775	Cytospin-B	SPECC1	0.512945	0.00265011
1237	P06733	Alpha-enolase	ENO1	0.512005	0.00142333
1238	P61601	Neurocalcin-delta	NCALD	0.510841	0.00511514
1239	Q5K651	Sterile alpha motif domain-containing protein 9	SAMD9	0.508243	0.00366795
1240	P51608	Methyl-CpG-binding protein 2	MECP2	0.507125	0.0126513
1241	Q5M9N0	Coiled-coil domain-containing protein 158	CCDC158	0.502853	0.0485337
1242	P30626	Sorcin	SRI	0.502404	0.0304914
1243	B0I1T2	Unconventional myosin-Ig	MYO1G	0.501937	0.0125722
1244	O60486	Plexin-C1	PLXNC1	0.500708	0.00514228
1245	Q9Y5Z4	Heme-binding protein 2	HEBP2	0.500265	0.00424845
1246	Q9Y4B4	Helicase ARIP4	RAD54L2	0.498502	0.0159004
1247	P18054	Polyunsaturated fatty acid lipoxygenase ALOX12	ALOX12	0.496137	0.0372086
1248	P01889	HLA class I histocompatibility antigen, B alpha chain	HLA-B	0.494772	0.0457106
1249	O15194	CTD small phosphatase-like protein	CTDSPL	0.494699	0.0203208
1250	P05067	Amyloid-beta precursor protein	APP	0.494197	0.0492488
1251	Q9P2R6	Arginine-glutamic acid dipeptide repeats protein	RERE	0.491435	0.0168504
1252	Q5SSJ5	Heterochromatin protein 1-binding protein 3	HP1BP3	0.491398	0.000795209
1253	Q9H4Z3	mRNA (2'-O-methyladenosine-N(6)-)-methyltransferase	PCIF1	0.491383	0.0132062
1254	P10768	S-formylglutathione hydrolase	ESD	0.48947	0.0167715
1255	P41217	OX-2 membrane glycoprotein	CD200	0.489194	0.0382231
1256	Q9BUR4	Telomerase Cajal body protein 1	WRAP53	0.488682	0.00324129
1257	Q9UJC5	SH3 domain-binding glutamic acid-rich-like protein 2	SH3BGRL2	0.486793	0.0125307
1258	Q9H7C9	Mth938 domain-containing protein	AAMDC	0.485493	0.0130016
1259	Q99490	Arf-GAP with GTPase, ANK repeat and PH domain-containing protein 2	AGAP2	0.482367	0.0127402
1260	O75937	DnaJ homolog subfamily C member 8	DNAJC8	0.481286	0.0418842
1261	Q96FV2	Secernin-2	SCRN2	0.481153	0.0111739
1262	P28161	Glutathione S-transferase Mu 2	GSTM2	0.476936	0.00287018
1263	P49721	Proteasome subunit beta type-2	PSMB2	0.474245	0.00107405
1264	O14639	Actin-binding LIM protein 1	ABLIM1	0.472312	0.0184802
1265	Q03518	Antigen peptide transporter 1	TAP1	0.471659	0.00435001
1266	A6NJL1	Zinc finger and SCAN domain-containing protein 5B	ZSCAN5B	0.469879	0.00960136
1267	P29350	Tyrosine-protein phosphatase non-receptor type 6	PTPN6	0.469639	0.000204933
1268	P10124	Serglycin	SRGN	0.467222	0.0316123
1269	P51397	Death-associated protein 1	DAP	0.466908	0.010005
1270	Q5T013	Putative hydroxypyruvate isomerase	HYI	0.466855	0.0124124
1271	Q9NQV6	PR domain zinc finger protein 10	PRDM10	0.466497	0.00220531
1272	P25490	Transcriptional repressor protein YY1	YY1	0.466216	0.0145961
1273	Q96AX2	Ras-related protein Rab-37	RAB37	0.465908	0.0460946
1274	Q9H0T7	Ras-related protein Rab-17	RAB17	0.464376	0.0238581
1275	Q9UBV8	Peflin	PEF1	0.459284	0.00226342
1276	P53004	Biliverdin reductase A	BLVRA	0.45649	0.00597271
1277	P35236	Tyrosine-protein phosphatase non-receptor type 7	PTPN7	0.456038	7.04003e-05
1278	Q9Y5V0	Zinc finger protein 706	ZNF706	0.455053	0.0105604
1279	P28065	Proteasome subunit beta type-9	PSMB9	0.454775	0.00366353
1280	Q32P44	Echinoderm microtubule-associated protein-like 3	EML3	0.451413	0.0175295
1281	Q96FJ0	AMSH-like protease	STAMBPL1	0.443499	0.0019298
1282	P37837	Transaldolase	TALDO1	0.442999	0.00219927
1283	Q9H7D0	Dedicator of cytokinesis protein 5	DOCK5	0.442102	0.000906329
1284	P13762	HLA class II histocompatibility antigen, DR beta 4 chain	HLA-DRB4	0.439268	0.0477284
1285	O75828	Carbonyl reductase [NADPH] 3	CBR3	0.439243	0.00521398
1286	P50851	Lipopolysaccharide-responsive and beige-like anchor protein	LRBA	0.435058	9.26969e-06
1287	Q14244	Ensconsin	MAP7	0.433376	0.00123556
1288	P05089	Arginase-1	ARG1	0.428482	0.0494979
1289	Q96PZ2	Serine protease FAM111A	FAM111A	0.424624	0.0279379
1290	Q09666	Neuroblast differentiation-associated protein AHNAK	AHNAK	0.42257	0.000324584
1291	Q8IYM9	E3 ubiquitin-protein ligase TRIM22	TRIM22	0.417819	0.000294995
1292	P20962	Parathymosin	PTMS	0.413952	0.00768979
1293	P09525	Annexin A4	ANXA4	0.412255	0.000808918
1294	Q6AZZ1	E3 ubiquitin-protein ligase TRIM68	TRIM68	0.40873	0.0203963
1295	P04439	HLA class I histocompatibility antigen, A alpha chain	HLA-A	0.408676	0.000110981
1296	P51575	P2X purinoceptor 1	P2RX1	0.407952	0.00330419
1297	Q9UGP5	DNA polymerase lambda	POLL	0.406325	0.0491916
1298	A6NI72	Putative neutrophil cytosol factor 1B	NCF1B	0.404464	0.0154999
1299	P29590	Protein PML	PML	0.403943	2.53382e-05
1300	P04275	von Willebrand factor	VWF	0.400873	0.0134
1301	A0A0B4J2H0	Immunoglobulin heavy variable 1-69D	IGHV1-69D	0.400621	0.0166727
1302	Q9HC16	DNA dC->dU-editing enzyme APOBEC-3G	APOBEC3G	0.399691	0.0407396
1303	O00463	TNF receptor-associated factor 5	TRAF5	0.399592	0.00445334
1304	P50453	Serpin B9	SERPINB9	0.392947	0.000666365
1305	Q9UIF7	Adenine DNA glycosylase	MUTYH	0.391998	0.0208018
1306	Q9HBL7	Plasminogen receptor (KT)	PLGRKT	0.389847	0.0373694
1307	P34931	Heat shock 70 kDa protein 1-like	HSPA1L	0.377553	0.00111706
1308	Q16875	6-phosphofructo-2-kinase/fructose-2,6-bisphosphatase 3	PFKFB3	0.374736	0.0352877
1309	Q96C01	Protein FAM136A	FAM136A	0.371107	0.0254254
1310	Q9Y296	Trafficking protein particle complex subunit 4	TRAPPC4	0.370647	0.00254549
1311	Q99719	Septin-5	SEPTIN5	0.361861	0.000284458
1312	Q6UWD8	Transmembrane protein C16orf54	C16orf54	0.360567	9.60861e-05
1313	P09104	Gamma-enolase	ENO2	0.359074	0.000774953
1314	Q5TEC6	Histone H3-7	H3-7	0.351156	0.0304163
1315	Q92796	Disks large homolog 3	DLG3	0.345028	0.0320351
1316	Q96BW5	Phosphotriesterase-related protein	PTER	0.344727	0.0213823
1317	Q6F5E8	Capping protein, Arp2/3 and myosin-I linker protein 2	CARMIL2	0.34236	0.000363051
1318	P32455	Guanylate-binding protein 1	GBP1	0.342211	0.0116081
1319	Q04941	Proteolipid protein 2	PLP2	0.336273	0.0037154
1320	P08575	Receptor-type tyrosine-protein phosphatase C	PTPRC	0.334986	0.000725788
1321	Q9Y3E1	Hepatoma-derived growth factor-related protein 3	HDGFL3	0.333919	0.00742442
1322	P04083	Annexin A1	ANXA1	0.330332	0.00403658
1323	Q13342	Nuclear body protein SP140	SP140	0.328904	0.0118153
1324	P23743	Diacylglycerol kinase alpha	DGKA	0.328611	0.000177744
1325	P02679	Fibrinogen gamma chain	FGG	0.325742	0.044126
1326	Q9Y616	Interleukin-1 receptor-associated kinase 3	IRAK3	0.325081	0.0231406
1327	Q9NZK5	Adenosine deaminase 2	ADA2	0.320485	0.00307336
1328	Q9BUT1	Dehydrogenase/reductase SDR family member 6	BDH2	0.319634	0.0343167
1329	Q8WYJ6	Septin-1	SEPTIN1	0.311773	4.8848e-05
1330	O14526	F-BAR domain only protein 1	FCHO1	0.304065	0.00456666
1331	Q99952	Tyrosine-protein phosphatase non-receptor type 18	PTPN18	0.303579	0.0146241
1332	Q02153	Guanylate cyclase soluble subunit beta-1	GUCY1B1	0.286666	0.00505617
1333	Q53FA7	Quinone oxidoreductase PIG3	TP53I3	0.279333	0.0439255
1334	O15327	Inositol polyphosphate 4-phosphatase type II	INPP4B	0.273287	1.87231e-05
1335	Q12882	Dihydropyrimidine dehydrogenase [NADP(+)]	DPYD	0.265767	0.000107027
1336	Q9BPY8	Homeodomain-only protein	HOPX	0.264154	0.0114238
1337	P09326	CD48 antigen	CD48	0.259067	0.0208832
1338	Q9Y2D0	Carbonic anhydrase 5B, mitochondrial	CA5B	0.257394	0.0480692
1339	P19013	Keratin, type II cytoskeletal 4	KRT4	0.25408	0.00577644
1340	Q5QGZ9	C-type lectin domain family 12 member A	CLEC12A	0.250807	0.0135392
1341	Q8N5F7	NF-kappa-B-activating protein	NKAP	0.241993	0.0319035
1342	P24723	Protein kinase C eta type	PRKCH	0.236305	0.00440387
1343	Q8WW33	Gametocyte-specific factor 1	GTSF1	0.229336	0.042219
1344	Q13595	Transformer-2 protein homolog alpha	TRA2A	0.229079	0.0195644
1345	Q13642	Four and a half LIM domains protein 1	FHL1	0.228427	0.000109313
1346	Q8WU39	Marginal zone B- and B1-cell-specific protein	MZB1	0.228023	0.000107899
1347	P08183	ATP-dependent translocase ABCB1	ABCB1	0.221575	0.0264037
1348	Q02108	Guanylate cyclase soluble subunit alpha-1	GUCY1A1	0.219644	6.84334e-07
1349	Q9NZN4	EH domain-containing protein 2	EHD2	0.206011	0.0399532
1350	Q9UI36	Dachshund homolog 1	DACH1	0.205432	0.0363036
1351	P41218	Myeloid cell nuclear differentiation antigen	MNDA	0.198315	0.00189198
1352	Q9Y6X4	Soluble lamin-associated protein of 75 kDa	FAM169A	0.192223	0.00169948
1353	O00204	Sulfotransferase 2B1	SULT2B1	0.170729	0.0178072
1354	P12429	Annexin A3	ANXA3	0.162691	0.0100311
1355	O95497	Pantetheinase	VNN1	0.151082	0.0494679
1356	P32456	Guanylate-binding protein 2	GBP2	0.139747	9.64354e-06
1357	P61626	Lysozyme C	LYZ	0.134097	7.76815e-06
1358	P35226	Polycomb complex protein BMI-1	BMI1	0.12157	0.0271817

## Sheet: FL vs aBM DEP
No.	Protein	Protein name	Gene Name	Fold change	t test p value
1	P45954	Short/branched chain specific acyl-CoA dehydrogenase, mitochondrial	ACADSB	48.2276	0.0245442
2	P13640	Metallothionein-1G	MT1G	29.6091	0.00363619
3	P09110	3-ketoacyl-CoA thiolase, peroxisomal	ACAA1	16.7685	0.0149461
4	Q6NUM9	All-trans-retinol 13,14-reductase	RETSAT	14.1012	0.0123186
5	Q9UBM7	7-dehydrocholesterol reductase	DHCR7	11.9558	0.00986168
6	Q16850	Lanosterol 14-alpha demethylase	CYP51A1	11.2054	0.0187782
7	P00167	Cytochrome b5	CYB5A	9.77525	0.0266524
8	O95470	Sphingosine-1-phosphate lyase 1	SGPL1	8.50561	0.00912293
9	Q9UM00	Calcium load-activated calcium channel	TMCO1	8.19533	0.00311191
10	P30038	Delta-1-pyrroline-5-carboxylate dehydrogenase, mitochondrial	ALDH4A1	8.03573	0.0358214
11	Q01581	Hydroxymethylglutaryl-CoA synthase, cytoplasmic	HMGCS1	8.01564	0.00881099
12	O95864	Acyl-CoA 6-desaturase	FADS2	7.80408	0.0178988
13	P52758	2-iminobutanoate/2-iminopropanoate deaminase	RIDA	7.68563	0.00442029
14	Q02539	Histone H1.1	H1-1	7.43472	0.0231346
15	Q02252	Methylmalonate-semialdehyde dehydrogenase [acylating], mitochondrial	ALDH6A1	7.2549	0.0475725
16	P82932	28S ribosomal protein S6, mitochondrial	MRPS6	7.19864	0.00514605
17	P48449	Lanosterol synthase	LSS	7.14649	0.0141918
18	P55899	IgG receptor FcRn large subunit p51	FCGRT	7.04381	0.0140183
19	O14548	Cytochrome c oxidase subunit 7A-related protein, mitochondrial	COX7A2L	6.58461	0.000172338
20	Q8NBQ5	Estradiol 17-beta-dehydrogenase 11	HSD17B11	6.47303	0.00602984
21	P00367	Glutamate dehydrogenase 1, mitochondrial	GLUD1	6.3835	0.015254
22	Q16762	Thiosulfate sulfurtransferase	TST	6.33244	0.0428118
23	P24462	Cytochrome P450 3A7	CYP3A7	6.32218	0.0460137
24	Q15125	3-beta-hydroxysteroid-Delta(8),Delta(7)-isomerase	EBP	6.25819	0.0101529
25	P55011	Solute carrier family 12 member 2	SLC12A2	6.09998	0.0456155
26	Q07065	Cytoskeleton-associated protein 4	CKAP4	6.0554	0.0138727
27	Q9C0A6	Histone-lysine N-methyltransferase SETD5	SETD5	6.00724	0.00102478
28	Q9UN36	Protein NDRG2	NDRG2	5.99378	0.00326381
29	O95169	NADH dehydrogenase [ubiquinone] 1 beta subcomplex subunit 8, mitochondrial	NDUFB8	5.93987	0.0280692
30	B2RUZ4	Small integral membrane protein 1	SMIM1	5.83592	0.0364841
31	Q96AP7	Endothelial cell-selective adhesion molecule	ESAM	5.83591	0.0148541
32	P05026	Sodium/potassium-transporting ATPase subunit beta-1	ATP1B1	5.78069	0.017427
33	Q9HBH1	Peptide deformylase, mitochondrial	PDF	5.76046	0.00136045
34	O00501	Claudin-5	CLDN5	5.73059	0.0160151
35	P37268	Squalene synthase	FDFT1	5.64754	0.030095
36	Q9NZ45	CDGSH iron-sulfur domain-containing protein 1	CISD1	5.58784	0.0211787
37	P12074	Cytochrome c oxidase subunit 6A1, mitochondrial	COX6A1	5.48694	0.024682
38	Q9Y2H6	Fibronectin type-III domain-containing protein 3A	FNDC3A	5.48328	7.84342e-05
39	Q96AY3	Peptidyl-prolyl cis-trans isomerase FKBP10	FKBP10	5.33191	0.0300551
40	Q14249	Endonuclease G, mitochondrial	ENDOG	5.08254	0.00635325
41	P53985	Monocarboxylate transporter 1	SLC16A1	5.04878	0.00340511
42	Q16822	Phosphoenolpyruvate carboxykinase [GTP], mitochondrial	PCK2	4.99503	0.0229515
43	Q14554	Protein disulfide-isomerase A5	PDIA5	4.98958	0.0421518
44	P28288	ATP-binding cassette sub-family D member 3	ABCD3	4.97847	0.00216906
45	P03928	ATP synthase protein 8	MT-ATP8	4.6713	0.00134129
46	P50454	Serpin H1	SERPINH1	4.65644	0.0117671
47	Q08426	Peroxisomal bifunctional enzyme	EHHADH	4.61771	0.0402066
48	Q9Y399	28S ribosomal protein S2, mitochondrial	MRPS2	4.56584	0.00910087
49	O75521	Enoyl-CoA delta isomerase 2	ECI2	4.50807	0.0173422
50	Q9P2E9	Ribosome-binding protein 1	RRBP1	4.49415	0.0408146
51	Q9BRX8	Peroxiredoxin-like 2A	PRXL2A	4.47823	0.0215147
52	Q9UJ83	2-hydroxyacyl-CoA lyase 1	HACL1	4.40123	0.000187654
53	Q8N6L1	Keratinocyte-associated protein 2	KRTCAP2	4.36262	0.000367559
54	Q8WW59	SPRY domain-containing protein 4	SPRYD4	4.33254	0.012934
55	O75907	Diacylglycerol O-acyltransferase 1	DGAT1	4.32282	0.00470291
56	Q9H300	Presenilins-associated rhomboid-like protein, mitochondrial	PARL	4.31196	0.00714441
57	P22033	Methylmalonyl-CoA mutase, mitochondrial	MMUT	4.29401	0.0396984
58	Q9UNF1	Melanoma-associated antigen D2	MAGED2	4.14615	0.00415915
59	P61604	10 kDa heat shock protein, mitochondrial	HSPE1	4.09897	0.0268345
60	Q9BPW8	Protein NipSnap homolog 1	NIPSNAP1	4.09063	0.0133908
61	Q9Y639	Neuroplastin	NPTN	4.03955	0.0172099
62	P32322	Pyrroline-5-carboxylate reductase 1, mitochondrial	PYCR1	3.99071	0.0458617
63	Q6P1X6	UPF0598 protein C8orf82	C8orf82	3.96509	0.0133447
64	P51659	Peroxisomal multifunctional enzyme type 2	HSD17B4	3.95148	0.0140316
65	P35222	Catenin beta-1	CTNNB1	3.94286	0.027857
66	P27635	60S ribosomal protein L10	RPL10	3.90207	0.0124727
67	O60831	PRA1 family protein 2	PRAF2	3.86755	0.000114058
68	P29966	Myristoylated alanine-rich C-kinase substrate	MARCKS	3.86239	0.00236963
69	Q9H8H3	Putative methyltransferase-like protein 7A	METTL7A	3.84471	0.026223
70	P49419	Alpha-aminoadipic semialdehyde dehydrogenase	ALDH7A1	3.81311	0.0266851
71	P53597	Succinate--CoA ligase [ADP/GDP-forming] subunit alpha, mitochondrial	SUCLG1	3.7682	0.0294953
72	P78362	SRSF protein kinase 2	SRPK2	3.76443	0.00754612
73	Q5BJF2	Sigma intracellular receptor 2	TMEM97	3.72935	0.0479071
74	P00747	Plasminogen	PLG	3.72932	0.0223959
75	Q92667	A-kinase anchor protein 1, mitochondrial	AKAP1	3.72343	0.0385877
76	P11047	Laminin subunit gamma-1	LAMC1	3.72057	0.0222718
77	Q9HAF1	Chromatin modification-related protein MEAF6	MEAF6	3.69227	0.00983671
78	O43772	Mitochondrial carnitine/acylcarnitine carrier protein	SLC25A20	3.69225	0.00209553
79	A1L0T0	2-hydroxyacyl-CoA lyase 2	ILVBL	3.68153	0.00936231
80	Q96RR1	Twinkle mtDNA helicase	TWNK	3.66832	0.000498296
81	O00264	Membrane-associated progesterone receptor component 1	PGRMC1	3.66191	0.0384468
82	O00159	Unconventional myosin-Ic	MYO1C	3.58599	0.0283072
83	O14949	Cytochrome b-c1 complex subunit 8	UQCRQ	3.57529	0.00077288
84	Q9NPL8	Complex I assembly factor TIMMDC1, mitochondrial	TIMMDC1	3.51689	0.00136321
85	O75718	Cartilage-associated protein	CRTAP	3.48263	0.0171269
86	Q8N183	NADH dehydrogenase [ubiquinone] 1 alpha subcomplex assembly factor 2	NDUFAF2	3.46892	1.90045e-05
87	P27144	Adenylate kinase 4, mitochondrial	AK4	3.46703	0.0301275
88	Q9P0U1	Mitochondrial import receptor subunit TOM7 homolog	TOMM7	3.37179	0.000124764
89	Q99747	Gamma-soluble NSF attachment protein	NAPG	3.36735	0.00265304
90	Q9Y289	Sodium-dependent multivitamin transporter	SLC5A6	3.35675	0.0443161
91	O75381	Peroxisomal membrane protein PEX14	PEX14	3.32978	0.00648657
92	Q9H840	Gem-associated protein 7	GEMIN7	3.29886	0.000726658
93	O95182	NADH dehydrogenase [ubiquinone] 1 alpha subcomplex subunit 7	NDUFA7	3.25227	0.0267867
94	P49207	60S ribosomal protein L34	RPL34	3.17386	0.0111101
95	P34913	Bifunctional epoxide hydrolase 2	EPHX2	3.13495	0.048422
96	P00505	Aspartate aminotransferase, mitochondrial	GOT2	3.10252	0.0446612
97	Q8NFH3	Nucleoporin Nup43	NUP43	3.10146	0.033674
98	Q5BKT4	Dol-P-Glc:Glc(2)Man(9)GlcNAc(2)-PP-Dol alpha-1,2-glucosyltransferase	ALG10	3.09452	0.00573063
99	Q96NB3	Zinc finger protein 830	ZNF830	3.08389	0.0189231
100	Q9BYB0	SH3 and multiple ankyrin repeat domains protein 3	SHANK3	3.05206	0.020869
101	P83731	60S ribosomal protein L24	RPL24	3.05062	0.0126519
102	Q6UW02	Cytochrome P450 20A1	CYP20A1	3.04968	0.00107436
103	P35914	Hydroxymethylglutaryl-CoA lyase, mitochondrial	HMGCL	3.04888	0.0237747
104	Q8IVM0	Coiled-coil domain-containing protein 50	CCDC50	3.04664	0.00267813
105	Q6YN16	Hydroxysteroid dehydrogenase-like protein 2	HSDL2	3.03745	0.0383348
106	P24752	Acetyl-CoA acetyltransferase, mitochondrial	ACAT1	2.98222	0.00777547
107	P18621	60S ribosomal protein L17	RPL17	2.96963	1.87961e-05
108	O94763	Unconventional prefoldin RPB5 interactor 1	URI1	2.9649	0.0100611
109	Q9BX68	Adenosine 5'-monophosphoramidase HINT2	HINT2	2.95039	0.0379358
110	Q9P2X0	Dolichol-phosphate mannosyltransferase subunit 3	DPM3	2.91627	0.0164066
111	Q5SWH9	Transmembrane protein 69	TMEM69	2.89788	0.0421643
112	P82909	Alpha-ketoglutarate dehydrogenase component 4	MRPS36	2.88643	0.00448389
113	Q15836	Vesicle-associated membrane protein 3	VAMP3	2.8473	0.00329958
114	Q86TN4	tRNA 2'-phosphotransferase 1	TRPT1	2.8463	0.0254687
115	O43159	Ribosomal RNA-processing protein 8	RRP8	2.82904	0.00372804
116	Q96DV4	39S ribosomal protein L38, mitochondrial	MRPL38	2.80939	0.00122681
117	P61254	60S ribosomal protein L26	RPL26	2.80878	0.00220929
118	O14967	Calmegin	CLGN	2.79683	0.0353757
119	O43852	Calumenin	CALU	2.78949	0.0131281
120	P29353	SHC-transforming protein 1	SHC1	2.78813	0.000131522
121	P35221	Catenin alpha-1	CTNNA1	2.78378	0.0123515
122	P56556	NADH dehydrogenase [ubiquinone] 1 alpha subcomplex subunit 6	NDUFA6	2.78137	0.00915902
123	P31937	3-hydroxyisobutyrate dehydrogenase, mitochondrial	HIBADH	2.77717	0.0144871
124	O95831	Apoptosis-inducing factor 1, mitochondrial	AIFM1	2.75644	0.0107859
125	P13804	Electron transfer flavoprotein subunit alpha, mitochondrial	ETFA	2.75603	0.0128085
126	Q5VT66	Mitochondrial amidoxime-reducing component 1	MTARC1	2.75248	0.024338
127	Q07954	Prolow-density lipoprotein receptor-related protein 1	LRP1	2.74908	0.0437578
128	Q9BYJ9	YTH domain-containing family protein 1	YTHDF1	2.72502	0.0131706
129	Q9UJS0	Electrogenic aspartate/glutamate antiporter SLC25A13, mitochondrial	SLC25A13	2.71184	0.0241632
130	Q9H1C4	Protein unc-93 homolog B1	UNC93B1	2.69961	0.0257808
131	Q15904	V-type proton ATPase subunit S1	ATP6AP1	2.67252	0.0306214
132	Q13542	Eukaryotic translation initiation factor 4E-binding protein 2	EIF4EBP2	2.66219	0.045846
133	P36551	Oxygen-dependent coproporphyrinogen-III oxidase, mitochondrial	CPOX	2.65798	0.0187574
134	Q9H9F9	Actin-related protein 5	ACTR5	2.64632	0.00482373
135	P28074	Proteasome subunit beta type-5	PSMB5	2.64557	0.00699259
136	P62829	60S ribosomal protein L23	RPL23	2.62656	0.00706935
137	O43181	NADH dehydrogenase [ubiquinone] iron-sulfur protein 4, mitochondrial	NDUFS4	2.61633	0.000831341
138	P49356	Protein farnesyltransferase subunit beta	FNTB	2.60915	0.00162488
139	Q9Y2Z4	Tyrosine--tRNA ligase, mitochondrial	YARS2	2.5946	0.001055
140	Q13206	Probable ATP-dependent RNA helicase DDX10	DDX10	2.56065	0.000519032
141	Q16637	Survival motor neuron protein	SMN2	2.55734	0.00226039
142	P06280	Alpha-galactosidase A	GLA	2.54802	0.0286678
143	P11182	Lipoamide acyltransferase component of branched-chain alpha-keto acid dehydrogenase complex, mitochondrial	DBT	2.54162	0.0177313
144	Q13011	Delta(3,5)-Delta(2,4)-dienoyl-CoA isomerase, mitochondrial	ECH1	2.53589	0.0450139
145	Q7Z7H8	39S ribosomal protein L10, mitochondrial	MRPL10	2.53474	0.00725872
146	Q8N6T3	ADP-ribosylation factor GTPase-activating protein 1	ARFGAP1	2.52615	0.0253995
147	Q9NP81	Serine--tRNA ligase, mitochondrial	SARS2	2.51217	0.00608092
148	P12980	Protein lyl-1	LYL1	2.51178	0.00384739
149	P05091	Aldehyde dehydrogenase, mitochondrial	ALDH2	2.50499	0.0262872
150	Q16698	2,4-dienoyl-CoA reductase [(3E)-enoyl-CoA-producing], mitochondrial	DECR1	2.49854	0.0495837
151	Q9UI09	NADH dehydrogenase [ubiquinone] 1 alpha subcomplex subunit 12	NDUFA12	2.49308	0.000506002
152	Q9Y6M1	Insulin-like growth factor 2 mRNA-binding protein 2	IGF2BP2	2.4853	0.000629991
153	Q9NYP7	Elongation of very long chain fatty acids protein 5	ELOVL5	2.48513	0.0105904
154	Q9Y5U9	Immediate early response 3-interacting protein 1	IER3IP1	2.48427	0.0253736
155	O43182	Rho GTPase-activating protein 6	ARHGAP6	2.47029	0.0054462
156	Q01650	Large neutral amino acids transporter small subunit 1	SLC7A5	2.46835	0.000651252
157	O43708	Maleylacetoacetate isomerase	GSTZ1	2.465	0.0151657
158	P26885	Peptidyl-prolyl cis-trans isomerase FKBP2	FKBP2	2.44772	0.0293023
159	O15118	NPC intracellular cholesterol transporter 1	NPC1	2.44249	0.0258443
160	P03886	NADH-ubiquinone oxidoreductase chain 1	MT-ND1	2.43145	0.0130266
161	P10809	60 kDa heat shock protein, mitochondrial	HSPD1	2.4195	0.0208218
162	Q9BY50	Signal peptidase complex catalytic subunit SEC11C	SEC11C	2.41807	0.0160746
163	O43826	Glucose-6-phosphate exchanger SLC37A4	SLC37A4	2.4064	0.0322474
164	Q13795	ADP-ribosylation factor-related protein 1	ARFRP1	2.4006	0.0219581
165	P17544	Cyclic AMP-dependent transcription factor ATF-7	ATF7	2.40053	0.0238318
166	P05141	ADP/ATP translocase 2	SLC25A5	2.39845	0.00200309
167	O14880	Microsomal glutathione S-transferase 3	MGST3	2.39198	0.0401767
168	O14925	Mitochondrial import inner membrane translocase subunit Tim23	TIMM23	2.3793	0.0144129
169	Q9NNW5	WD repeat-containing protein 6	WDR6	2.37402	0.0156906
170	Q96IR7	4-hydroxyphenylpyruvate dioxygenase-like protein	HPDL	2.36878	0.000876864
171	P82921	28S ribosomal protein S21, mitochondrial	MRPS21	2.34422	0.00803763
172	P49914	5-formyltetrahydrofolate cyclo-ligase	MTHFS	2.33742	0.0184302
173	P13667	Protein disulfide-isomerase A4	PDIA4	2.33395	0.0400433
174	Q96EY1	DnaJ homolog subfamily A member 3, mitochondrial	DNAJA3	2.32883	0.0441136
175	Q6UUV9	CREB-regulated transcription coactivator 1	CRTC1	2.3285	0.00417276
176	Q9HCC0	Methylcrotonoyl-CoA carboxylase beta chain, mitochondrial	MCCC2	2.32208	0.0313056
177	P11310	Medium-chain specific acyl-CoA dehydrogenase, mitochondrial	ACADM	2.31387	0.00335267
178	P22830	Ferrochelatase, mitochondrial	FECH	2.29996	0.0488375
179	P26373	60S ribosomal protein L13	RPL13	2.29105	0.040755
180	P52815	39S ribosomal protein L12, mitochondrial	MRPL12	2.28013	0.0490427
181	Q8IYQ7	Threonine synthase-like 1	THNSL1	2.26914	0.0333794
182	P30260	Cell division cycle protein 27 homolog	CDC27	2.2561	0.0430777
183	Q9P035	Very-long-chain (3R)-3-hydroxyacyl-CoA dehydratase 3	HACD3	2.24783	0.00929182
184	Q9NRK6	ATP-binding cassette sub-family B member 10, mitochondrial	ABCB10	2.243	0.0462426
185	Q9NRG9	Aladin	AAAS	2.2422	0.0466591
186	Q9BYD6	39S ribosomal protein L1, mitochondrial	MRPL1	2.24031	0.0251495
187	P53801	Pituitary tumor-transforming gene 1 protein-interacting protein	PTTG1IP	2.23775	0.0221797
188	Q6P087	Mitochondrial mRNA pseudouridine synthase RPUSD3	RPUSD3	2.22464	0.0343839
189	Q9H0S4	Probable ATP-dependent RNA helicase DDX47	DDX47	2.22167	0.00235631
190	P42167	Lamina-associated polypeptide 2, isoforms beta/gamma	TMPO	2.22071	0.00314372
191	P35580	Myosin-10	MYH10	2.20963	0.0254747
192	Q9UFG5	UPF0449 protein C19orf25	C19orf25	2.19721	0.00169125
193	Q5RI15	Cytochrome c oxidase assembly protein COX20, mitochondrial	COX20	2.19615	0.0435247
194	P19404	NADH dehydrogenase [ubiquinone] flavoprotein 2, mitochondrial	NDUFV2	2.19608	0.000983132
195	O60830	Mitochondrial import inner membrane translocase subunit Tim17-B	TIMM17B	2.18969	0.00223827
196	Q9UJZ1	Stomatin-like protein 2, mitochondrial	STOML2	2.18769	0.0161819
197	Q9P003	Protein cornichon homolog 4	CNIH4	2.18054	0.0441068
198	Q96DE5	Anaphase-promoting complex subunit 16	ANAPC16	2.17222	0.0229815
199	P25325	3-mercaptopyruvate sulfurtransferase	MPST	2.13986	0.0431681
200	Q92947	Glutaryl-CoA dehydrogenase, mitochondrial	GCDH	2.13652	0.0394273
201	Q5T653	39S ribosomal protein L2, mitochondrial	MRPL2	2.13577	0.00899458
202	P08236	Beta-glucuronidase	GUSB	2.13376	0.0440525
203	Q9Y3E5	Peptidyl-tRNA hydrolase 2, mitochondrial	PTRH2	2.12747	0.0372715
204	O43674	NADH dehydrogenase [ubiquinone] 1 beta subcomplex subunit 5, mitochondrial	NDUFB5	2.12534	0.000857598
205	A6NJ78	12S rRNA N4-methylcytidine (m4C) methyltransferase	METTL15	2.12039	0.0489962
206	Q12797	Aspartyl/asparaginyl beta-hydroxylase	ASPH	2.10975	0.00319064
207	Q8TB22	Spermatogenesis-associated protein 20	SPATA20	2.10966	0.0374597
208	P03897	NADH-ubiquinone oxidoreductase chain 3	MT-ND3	2.10222	0.0107661
209	Q9BXW9	Fanconi anemia group D2 protein	FANCD2	2.08719	0.0478829
210	Q7L2J0	7SK snRNA methylphosphate capping enzyme	MEPCE	2.0745	0.0088546
211	P49327	Fatty acid synthase	FASN	2.07341	0.00427929
212	O00116	Alkyldihydroxyacetonephosphate synthase, peroxisomal	AGPS	2.06586	0.00120478
213	Q96SB3	Neurabin-2	PPP1R9B	2.06509	0.000228978
214	Q9UHI6	Probable ATP-dependent RNA helicase DDX20	DDX20	2.06085	0.0470118
215	Q9Y3B3	Transmembrane emp24 domain-containing protein 7	TMED7	2.05326	0.0265742
216	O95674	Phosphatidate cytidylyltransferase 2	CDS2	2.05089	0.0209224
217	P05386	60S acidic ribosomal protein P1	RPLP1	2.04962	0.0409742
218	Q6NVY1	3-hydroxyisobutyryl-CoA hydrolase, mitochondrial	HIBCH	2.04823	0.0116863
219	P10619	Lysosomal protective protein	CTSA	2.04194	0.0424947
220	Q9H6R4	Nucleolar protein 6	NOL6	2.0389	0.00288293
221	O94826	Mitochondrial import receptor subunit TOM70	TOMM70	2.03663	0.0355454
222	Q96I51	RCC1-like G exchanging factor-like protein	RCC1L	2.03555	0.0156753
223	O60739	Eukaryotic translation initiation factor 1b	EIF1B	2.03267	0.0119771
224	Q8N9F7	Lysophospholipase D GDPD1	GDPD1	2.03025	0.023849
225	Q6NXT4	Zinc transporter 6	SLC30A6	2.02482	0.0349404
226	Q9UMS0	NFU1 iron-sulfur cluster scaffold homolog, mitochondrial	NFU1	2.02319	0.00986686
227	Q9P0J0	NADH dehydrogenase [ubiquinone] 1 alpha subcomplex subunit 13	NDUFA13	2.0229	0.00395427
228	P38646	Stress-70 protein, mitochondrial	HSPA9	2.00759	0.0157063
229	P30837	Aldehyde dehydrogenase X, mitochondrial	ALDH1B1	2.00372	0.00802491
230	P12694	2-oxoisovalerate dehydrogenase subunit alpha, mitochondrial	BCKDHA	2.00167	0.0360377
231	Q969N2	GPI transamidase component PIG-T	PIGT	1.99097	0.00841984
232	O95721	Synaptosomal-associated protein 29	SNAP29	1.98313	0.00707859
233	P14406	Cytochrome c oxidase subunit 7A2, mitochondrial	COX7A2	1.98229	0.022889
234	Q9Y6M9	NADH dehydrogenase [ubiquinone] 1 beta subcomplex subunit 9	NDUFB9	1.9784	0.0418948
235	Q00613	Heat shock factor protein 1	HSF1	1.97737	0.0114752
236	Q9ULU4	Protein kinase C-binding protein 1	ZMYND8	1.96585	0.0216245
237	O15381	Nuclear valosin-containing protein-like	NVL	1.96415	0.0237535
238	Q8NHH9	Atlastin-2	ATL2	1.95524	0.0029055
239	Q9NS69	Mitochondrial import receptor subunit TOM22 homolog	TOMM22	1.95503	0.0104367
240	Q66PJ3	ADP-ribosylation factor-like protein 6-interacting protein 4	ARL6IP4	1.94382	0.0214716
241	P49821	NADH dehydrogenase [ubiquinone] flavoprotein 1, mitochondrial	NDUFV1	1.93703	0.0352201
242	P23258	Tubulin gamma-1 chain	TUBG1	1.92597	0.0151383
243	Q6NZI2	Caveolae-associated protein 1	CAVIN1	1.92076	0.0462558
244	P84098	60S ribosomal protein L19	RPL19	1.91756	0.0195341
245	P42704	Leucine-rich PPR motif-containing protein, mitochondrial	LRPPRC	1.9059	0.00130278
246	Q14684	Ribosomal RNA processing protein 1 homolog B	RRP1B	1.89554	0.000957416
247	Q7Z434	Mitochondrial antiviral-signaling protein	MAVS	1.89065	0.0157671
248	Q13505	Metaxin-1	MTX1	1.8821	0.000346121
249	P29083	General transcription factor IIE subunit 1	GTF2E1	1.88139	0.00304412
250	Q9NP66	High mobility group protein 20A	HMG20A	1.87725	0.0384543
251	Q16740	ATP-dependent Clp protease proteolytic subunit, mitochondrial	CLPP	1.85731	0.00917595
252	Q8IUF8	Ribosomal oxygenase 2	RIOX2	1.85707	0.0375756
253	Q99798	Aconitate hydratase, mitochondrial	ACO2	1.85141	0.0255919
254	Q16718	NADH dehydrogenase [ubiquinone] 1 alpha subcomplex subunit 5	NDUFA5	1.84831	0.0362947
255	Q96HR3	Mediator of RNA polymerase II transcription subunit 30	MED30	1.84643	0.0394699
256	Q9BVJ6	U3 small nucleolar RNA-associated protein 14 homolog A	UTP14A	1.83184	0.0253891
257	Q9NY12	H/ACA ribonucleoprotein complex subunit 1	GAR1	1.83114	0.0029964
258	P69849	Nodal modulator 3	NOMO3	1.82625	0.00662036
259	P04818	Thymidylate synthase	TYMS	1.82367	0.0256137
260	Q9BV86	N-terminal Xaa-Pro-Lys N-methyltransferase 1	NTMT1	1.81441	0.00959676
261	Q5PRF9	Protein Smaug homolog 2	SAMD4B	1.80616	0.00221361
262	P46778	60S ribosomal protein L21	RPL21	1.80311	0.00367404
263	Q9NYY8	FAST kinase domain-containing protein 2, mitochondrial	FASTKD2	1.78447	0.0152588
264	P38432	Coilin	COIL	1.78391	0.0436015
265	Q9UQ35	Serine/arginine repetitive matrix protein 2	SRRM2	1.78065	0.0141895
266	Q9NXE4	Sphingomyelin phosphodiesterase 4	SMPD4	1.77992	0.00564541
267	Q5JRX3	Presequence protease, mitochondrial	PITRM1	1.76526	0.0157894
268	O95202	Mitochondrial proton/calcium exchanger protein	LETM1	1.76459	0.0251032
269	Q96AG4	Leucine-rich repeat-containing protein 59	LRRC59	1.75981	0.0121223
270	Q9P0L0	Vesicle-associated membrane protein-associated protein A	VAPA	1.75918	0.0439993
271	P52292	Importin subunit alpha-1	KPNA2	1.75721	0.0194525
272	P05388	60S acidic ribosomal protein P0	RPLP0	1.74934	0.0206457
273	Q9UHB9	Signal recognition particle subunit SRP68	SRP68	1.7486	0.0137736
274	Q13151	Heterogeneous nuclear ribonucleoprotein A0	HNRNPA0	1.74657	0.00675525
275	O94925	Glutaminase kidney isoform, mitochondrial	GLS	1.74641	0.0283056
276	Q96G25	Mediator of RNA polymerase II transcription subunit 8	MED8	1.74194	0.00174798
277	Q53H12	Acylglycerol kinase, mitochondrial	AGK	1.74098	0.0198277
278	P16278	Beta-galactosidase	GLB1	1.73247	0.0311346
279	O15357	Phosphatidylinositol 3,4,5-trisphosphate 5-phosphatase 2	INPPL1	1.71617	0.0354669
280	Q9Y4L1	Hypoxia up-regulated protein 1	HYOU1	1.71552	0.0168644
281	Q969S9	Ribosome-releasing factor 2, mitochondrial	GFM2	1.70879	0.0495629
282	Q9BZ23	Pantothenate kinase 2, mitochondrial	PANK2	1.7019	0.0482838
283	Q06330	Recombining binding protein suppressor of hairless	RBPJ	1.69665	0.0172669
284	P22695	Cytochrome b-c1 complex subunit 2, mitochondrial	UQCRC2	1.69613	0.0172814
285	P82933	28S ribosomal protein S9, mitochondrial	MRPS9	1.68504	0.0244638
286	Q9H501	ESF1 homolog	ESF1	1.67915	0.0307325
287	Q96HE7	ERO1-like protein alpha	ERO1A	1.66153	0.0385103
288	Q05932	Folylpolyglutamate synthase, mitochondrial	FPGS	1.65974	0.0445775
289	Q9UKX7	Nuclear pore complex protein Nup50	NUP50	1.65708	0.024894
290	Q96J42	Thioredoxin domain-containing protein 15	TXNDC15	1.64993	0.0391156
291	Q04837	Single-stranded DNA-binding protein, mitochondrial	SSBP1	1.63923	0.00694953
292	Q9Y2W1	Thyroid hormone receptor-associated protein 3	THRAP3	1.62635	0.00913522
293	P51970	NADH dehydrogenase [ubiquinone] 1 alpha subcomplex subunit 8	NDUFA8	1.62595	0.0277229
294	O15042	U2 snRNP-associated SURP motif-containing protein	U2SURP	1.62591	0.0251146
295	O43290	U4/U6.U5 tri-snRNP-associated protein 1	SART1	1.62455	0.00213708
296	Q96A33	PAT complex subunit CCDC47	CCDC47	1.6211	0.0231908
297	Q15084	Protein disulfide-isomerase A6	PDIA6	1.61695	0.0485357
298	Q13263	Transcription intermediary factor 1-beta	TRIM28	1.60871	0.00593874
299	P55209	Nucleosome assembly protein 1-like 1	NAP1L1	1.6071	0.04497
300	Q99623	Prohibitin-2	PHB2	1.60611	0.042289
301	Q15814	Tubulin-specific chaperone C	TBCC	1.59731	0.00504361
302	O96028	Histone-lysine N-methyltransferase NSD2	NSD2	1.59617	0.00111819
303	Q8TAG9	Exocyst complex component 6	EXOC6	1.59358	0.0378492
304	Q8NBJ7	Inactive C-alpha-formylglycine-generating enzyme 2	SUMF2	1.58926	0.0141863
305	Q9Y3Q8	TSC22 domain family protein 4	TSC22D4	1.58838	0.0045581
306	Q8IYD1	Eukaryotic peptide chain release factor GTP-binding subunit ERF3B	GSPT2	1.58675	0.0315054
307	Q02218	2-oxoglutarate dehydrogenase complex component E1	OGDH	1.58534	0.0418853
308	Q9Y608	Leucine-rich repeat flightless-interacting protein 2	LRRFIP2	1.57144	0.00672366
309	Q86VY4	Testis-specific Y-encoded-like protein 5	TSPYL5	1.56375	0.0474391
310	O60716	Catenin delta-1	CTNND1	1.56237	0.01887
311	O60318	Germinal-center associated nuclear protein	MCM3AP	1.55825	0.00636034
312	Q96E11	Ribosome-recycling factor, mitochondrial	MRRF	1.54747	0.0143163
313	P31930	Cytochrome b-c1 complex subunit 1, mitochondrial	UQCRC1	1.54573	0.0127679
314	Q15075	Early endosome antigen 1	EEA1	1.54509	0.000607136
315	Q14151	Scaffold attachment factor B2	SAFB2	1.5448	0.0353257
316	Q9NVN8	Guanine nucleotide-binding protein-like 3-like protein	GNL3L	1.54259	0.019065
317	P30101	Protein disulfide-isomerase A3	PDIA3	1.53743	0.00960762
318	P06576	ATP synthase subunit beta, mitochondrial	ATP5F1B	1.53683	0.00562349
319	O75608	Acyl-protein thioesterase 1	LYPLA1	1.53367	0.0104395
320	P28331	NADH-ubiquinone oxidoreductase 75 kDa subunit, mitochondrial	NDUFS1	1.52414	0.0182046
321	Q15056	Eukaryotic translation initiation factor 4H	EIF4H	1.52295	0.024325
322	Q14696	LRP chaperone MESD	MESD	1.51671	0.0130298
323	Q6P9B6	MTOR-associated protein MEAK7	MEAK7	1.51606	0.0371868
324	Q9UGP8	Translocation protein SEC63 homolog	SEC63	1.50984	0.0252317
325	Q93008	Probable ubiquitin carboxyl-terminal hydrolase FAF-X	USP9X	0.666318	0.0213235
326	Q6P6C2	RNA demethylase ALKBH5	ALKBH5	0.665347	0.0421919
327	P42229	Signal transducer and activator of transcription 5A	STAT5A	0.664774	0.0281413
328	Q9UBB5	Methyl-CpG-binding domain protein 2	MBD2	0.664066	0.0392104
329	O95602	DNA-directed RNA polymerase I subunit RPA1	POLR1A	0.663823	0.00173695
330	P25685	DnaJ homolog subfamily B member 1	DNAJB1	0.663425	0.0163999
331	Q5JV73	FERM and PDZ domain-containing protein 3	FRMPD3	0.66334	0.0210932
332	Q13867	Bleomycin hydrolase	BLMH	0.663149	0.0163197
333	Q96DG6	Carboxymethylenebutenolidase homolog	CMBL	0.661294	0.0243882
334	Q9UL18	Protein argonaute-1	AGO1	0.660552	0.00182508
335	P23921	Ribonucleoside-diphosphate reductase large subunit	RRM1	0.658211	0.00408288
336	P12081	Histidine--tRNA ligase, cytoplasmic	HARS1	0.655171	0.016253
337	P29401	Transketolase	TKT	0.65463	0.0440724
338	Q9HCS7	Pre-mRNA-splicing factor SYF1	XAB2	0.654225	0.0116049
339	Q86XP3	ATP-dependent RNA helicase DDX42	DDX42	0.653991	0.012517
340	Q92934	Bcl2-associated agonist of cell death	BAD	0.652189	0.00214612
341	Q9NY27	Serine/threonine-protein phosphatase 4 regulatory subunit 2	PPP4R2	0.652081	0.00722786
342	Q9NP77	RNA polymerase II subunit A C-terminal domain phosphatase SSU72	SSU72	0.649571	0.0131856
343	P60174	Triosephosphate isomerase	TPI1	0.649376	0.00464533
344	P43034	Platelet-activating factor acetylhydrolase IB subunit beta	PAFAH1B1	0.649346	0.0157721
345	P62937	Peptidyl-prolyl cis-trans isomerase A	PPIA	0.649254	0.0291687
346	P31946	14-3-3 protein beta/alpha	YWHAB	0.648496	0.00496457
347	Q07960	Rho GTPase-activating protein 1	ARHGAP1	0.647521	0.0117607
348	Q92890	Ubiquitin recognition factor in ER-associated degradation protein 1	UFD1	0.647431	0.00874309
349	Q9NUB1	Acetyl-coenzyme A synthetase 2-like, mitochondrial	ACSS1	0.646994	0.0226821
350	Q96N66	Lysophospholipid acyltransferase 7	MBOAT7	0.645096	0.0189911
351	P20338	Ras-related protein Rab-4A	RAB4A	0.644561	0.00181459
352	O43447	Peptidyl-prolyl cis-trans isomerase H	PPIH	0.644425	0.0320041
353	Q8N5M4	Tetratricopeptide repeat protein 9C	TTC9C	0.643542	0.0413023
354	Q9BZJ0	Crooked neck-like protein 1	CRNKL1	0.643396	0.0301005
355	Q99986	Serine/threonine-protein kinase VRK1	VRK1	0.643166	0.0124283
356	Q9H974	Queuine tRNA-ribosyltransferase accessory subunit 2	QTRT2	0.641447	0.0296165
357	P35659	Protein DEK	DEK	0.640162	0.0204638
358	O15047	Histone-lysine N-methyltransferase SETD1A	SETD1A	0.638497	0.00901534
359	Q9BXS5	AP-1 complex subunit mu-1	AP1M1	0.636902	0.00868459
360	Q96RL1	BRCA1-A complex subunit RAP80	UIMC1	0.635686	0.0122846
361	O00232	26S proteasome non-ATPase regulatory subunit 12	PSMD12	0.635453	0.00337662
362	P50213	Isocitrate dehydrogenase [NAD] subunit alpha, mitochondrial	IDH3A	0.634946	0.0492081
363	Q9BVG4	Protein PBDC1	PBDC1	0.634696	0.0396144
364	Q7L2H7	Eukaryotic translation initiation factor 3 subunit M	EIF3M	0.632462	0.0324139
365	P29374	AT-rich interactive domain-containing protein 4A	ARID4A	0.632035	0.0141287
366	Q14566	DNA replication licensing factor MCM6	MCM6	0.631227	0.00758636
367	Q14203	Dynactin subunit 1	DCTN1	0.629143	0.00922028
368	P63220	40S ribosomal protein S21	RPS21	0.62885	0.0213204
369	Q96C86	m7GpppX diphosphatase	DCPS	0.628719	0.0250916
370	Q09161	Nuclear cap-binding protein subunit 1	NCBP1	0.628649	0.00290523
371	P46060	Ran GTPase-activating protein 1	RANGAP1	0.62799	0.0303037
372	Q96ST3	Paired amphipathic helix protein Sin3a	SIN3A	0.626609	0.0391468
373	Q12769	Nuclear pore complex protein Nup160	NUP160	0.626547	0.00887914
374	P08240	Signal recognition particle receptor subunit alpha	SRPRA	0.626438	0.017922
375	O15117	FYN-binding protein 1	FYB1	0.625009	0.0239404
376	P50579	Methionine aminopeptidase 2	METAP2	0.622613	0.00866522
377	P63208	S-phase kinase-associated protein 1	SKP1	0.622603	0.0151744
378	Q9P2J5	Leucine--tRNA ligase, cytoplasmic	LARS1	0.621115	0.0119609
379	O00203	AP-3 complex subunit beta-1	AP3B1	0.620881	0.0251366
380	Q02880	DNA topoisomerase 2-beta	TOP2B	0.620425	0.0119563
381	Q14C86	GTPase-activating protein and VPS9 domain-containing protein 1	GAPVD1	0.620403	0.00343068
382	P30041	Peroxiredoxin-6	PRDX6	0.620334	0.00765825
383	P62993	Growth factor receptor-bound protein 2	GRB2	0.619739	0.0308497
384	P54577	Tyrosine--tRNA ligase, cytoplasmic	YARS1	0.619684	0.0077479
385	P38919	Eukaryotic initiation factor 4A-III	EIF4A3	0.618227	0.0146379
386	Q6PGP7	SKI3 subunit of superkiller complex protein	SKIC3	0.617214	0.0398537
387	Q9H0W8	Nonsense-mediated mRNA decay factor SMG9	SMG9	0.616625	0.0230545
388	Q92608	Dedicator of cytokinesis protein 2	DOCK2	0.614108	0.00687997
389	P19623	Spermidine synthase	SRM	0.614101	0.00813069
390	O60942	mRNA-capping enzyme	RNGTT	0.614051	0.0414531
391	P63151	Serine/threonine-protein phosphatase 2A 55 kDa regulatory subunit B alpha isoform	PPP2R2A	0.613947	0.0196893
392	Q9NPQ8	Synembryn-A	RIC8A	0.613766	0.0446619
393	P18669	Phosphoglycerate mutase 1	PGAM1	0.613158	0.0183118
394	O14920	Inhibitor of nuclear factor kappa-B kinase subunit beta	IKBKB	0.612082	0.0186189
395	P14868	Aspartate--tRNA ligase, cytoplasmic	DARS1	0.611875	0.00382462
396	Q9NX46	ADP-ribosylhydrolase ARH3	ADPRS	0.610879	0.0429862
397	P30086	Phosphatidylethanolamine-binding protein 1	PEBP1	0.61074	0.00234368
398	P60228	Eukaryotic translation initiation factor 3 subunit E	EIF3E	0.610562	0.0143492
399	Q32MZ4	Leucine-rich repeat flightless-interacting protein 1	LRRFIP1	0.609552	0.00807372
400	Q9BUQ8	Probable ATP-dependent RNA helicase DDX23	DDX23	0.609237	0.0418856
401	Q01831	DNA repair protein complementing XP-C cells	XPC	0.60876	0.0251896
402	Q15717	ELAV-like protein 1	ELAVL1	0.607921	0.000565221
403	Q8NFD5	AT-rich interactive domain-containing protein 1B	ARID1B	0.60713	0.0383953
404	O75531	Barrier-to-autointegration factor	BANF1	0.606682	0.0420124
405	Q6NYC8	Phostensin	PPP1R18	0.606544	0.026498
406	P50995	Annexin A11	ANXA11	0.604896	0.000291735
407	P61106	Ras-related protein Rab-14	RAB14	0.604876	0.00720268
408	P50991	T-complex protein 1 subunit delta	CCT4	0.604875	1.00898e-05
409	O15371	Eukaryotic translation initiation factor 3 subunit D	EIF3D	0.604114	0.000282299
410	P0DP23	Calmodulin-1	CALM1	0.603327	0.0222365
411	Q9H4Z3	mRNA (2'-O-methyladenosine-N(6)-)-methyltransferase	PCIF1	0.60155	0.00621897
412	Q5SSJ5	Heterochromatin protein 1-binding protein 3	HP1BP3	0.600712	0.0385807
413	Q69YN4	Protein virilizer homolog	VIRMA	0.59937	0.00653843
414	P10155	RNA-binding protein RO60	RO60	0.596887	0.00734799
415	Q96GQ7	Probable ATP-dependent RNA helicase DDX27	DDX27	0.596024	0.0291594
416	Q9UI30	Multifunctional methyltransferase subunit TRM112-like protein	TRMT112	0.594472	0.0298578
417	Q9GZZ1	N-alpha-acetyltransferase 50	NAA50	0.594149	0.024786
418	Q9NXV6	CDKN2A-interacting protein	CDKN2AIP	0.593505	0.00804202
419	P62910	60S ribosomal protein L32	RPL32	0.592518	0.0335448
420	Q9HB07	MYG1 exonuclease	MYG1	0.591957	0.00870104
421	P84103	Serine/arginine-rich splicing factor 3	SRSF3	0.590655	0.0399612
422	O14745	Na(+)/H(+) exchange regulatory cofactor NHE-RF1	SLC9A3R1	0.590641	0.00717323
423	P42566	Epidermal growth factor receptor substrate 15	EPS15	0.590529	0.0140667
424	P61081	NEDD8-conjugating enzyme Ubc12	UBE2M	0.590311	0.0247152
425	Q5JSP0	FYVE, RhoGEF and PH domain-containing protein 3	FGD3	0.590005	0.0320831
426	P61160	Actin-related protein 2	ACTR2	0.589811	0.0427935
427	Q14155	Rho guanine nucleotide exchange factor 7	ARHGEF7	0.589346	0.0336359
428	Q16539	Mitogen-activated protein kinase 14	MAPK14	0.588408	0.0306582
429	P05198	Eukaryotic translation initiation factor 2 subunit 1	EIF2S1	0.588072	0.00374872
430	Q00325	Phosphate carrier protein, mitochondrial	SLC25A3	0.585959	0.047965
431	O95453	Poly(A)-specific ribonuclease PARN	PARN	0.585274	0.0392907
432	Q9HAU5	Regulator of nonsense transcripts 2	UPF2	0.584836	0.00487309
433	P60520	Gamma-aminobutyric acid receptor-associated protein-like 2	GABARAPL2	0.584754	0.0405143
434	Q5T013	Putative hydroxypyruvate isomerase	HYI	0.584089	0.0117738
435	P61204	ADP-ribosylation factor 3	ARF3	0.583532	0.0295987
436	Q5VZL5	Zinc finger MYM-type protein 4	ZMYM4	0.583464	0.0135828
437	P07900	Heat shock protein HSP 90-alpha	HSP90AA1	0.583444	0.00351375
438	O60664	Perilipin-3	PLIN3	0.582714	0.00036926
439	Q96G03	Phosphopentomutase	PGM2	0.582462	0.00506319
440	O96019	Actin-like protein 6A	ACTL6A	0.582376	0.0166115
441	Q9UFN0	Protein NipSnap homolog 3A	NIPSNAP3A	0.581303	0.000764291
442	Q709C8	Intermembrane lipid transfer protein VPS13C	VPS13C	0.58044	0.00982534
443	Q5TAQ9	DDB1- and CUL4-associated factor 8	DCAF8	0.579272	0.00210198
444	Q99622	Protein C10	C12orf57	0.578557	0.0110778
445	Q93009	Ubiquitin carboxyl-terminal hydrolase 7	USP7	0.578318	0.0240367
446	P29350	Tyrosine-protein phosphatase non-receptor type 6	PTPN6	0.577645	0.0369789
447	P20839	Inosine-5'-monophosphate dehydrogenase 1	IMPDH1	0.576907	0.00235383
448	P20645	Cation-dependent mannose-6-phosphate receptor	M6PR	0.576871	0.0404482
449	Q92609	TBC1 domain family member 5	TBC1D5	0.575259	0.0370391
450	P00491	Purine nucleoside phosphorylase	PNP	0.575101	0.0183475
451	Q9H4A3	Serine/threonine-protein kinase WNK1	WNK1	0.575021	0.0180497
452	Q96F86	Enhancer of mRNA-decapping protein 3	EDC3	0.574807	0.000877007
453	Q9BZZ5	Apoptosis inhibitor 5	API5	0.574802	0.0343884
454	P35249	Replication factor C subunit 4	RFC4	0.574634	0.000825013
455	Q9Y333	U6 snRNA-associated Sm-like protein LSm2	LSM2	0.574088	0.0210894
456	Q15126	Phosphomevalonate kinase	PMVK	0.573926	0.00994046
457	Q5JSH3	WD repeat-containing protein 44	WDR44	0.573568	0.0361116
458	Q92905	COP9 signalosome complex subunit 5	COPS5	0.571794	0.000751806
459	P30622	CAP-Gly domain-containing linker protein 1	CLIP1	0.570604	0.0301516
460	Q2TAY7	WD40 repeat-containing protein SMU1	SMU1	0.568958	0.0243506
461	Q2TAL8	Transcriptional regulator QRICH1	QRICH1	0.56893	0.0304218
462	P61158	Actin-related protein 3	ACTR3	0.568265	0.0314854
463	P21399	Cytoplasmic aconitate hydratase	ACO1	0.567372	0.014134
464	A0FGR8	Extended synaptotagmin-2	ESYT2	0.566611	3.09294e-05
465	Q96HN2	Adenosylhomocysteinase 3	AHCYL2	0.56565	0.00248119
466	Q9UL03	Integrator complex subunit 6	INTS6	0.565554	0.0213466
467	Q6DD87	Zinc finger protein 787	ZNF787	0.56521	0.0431627
468	P41091	Eukaryotic translation initiation factor 2 subunit 3	EIF2S3	0.56506	0.0452784
469	Q13330	Metastasis-associated protein MTA1	MTA1	0.564147	0.00111296
470	O15379	Histone deacetylase 3	HDAC3	0.56251	0.0278601
471	Q969G3	SWI/SNF-related matrix-associated actin-dependent regulator of chromatin subfamily E member 1	SMARCE1	0.562501	0.00105501
472	O95466	Formin-like protein 1	FMNL1	0.561848	0.0029611
473	Q8IWV7	E3 ubiquitin-protein ligase UBR1	UBR1	0.558458	0.0417357
474	P06454	Prothymosin alpha	PTMA	0.558192	0.0257698
475	Q14790	Caspase-8	CASP8	0.556323	3.01905e-05
476	Q9Y657	Spindlin-1	SPIN1	0.555933	0.0340148
477	P00441	Superoxide dismutase [Cu-Zn]	SOD1	0.555281	0.00148422
478	Q9Y4B6	DDB1- and CUL4-associated factor 1	DCAF1	0.554972	0.0110342
479	Q8NF91	Nesprin-1	SYNE1	0.554464	0.0174582
480	Q96PU4	E3 ubiquitin-protein ligase UHRF2	UHRF2	0.553561	0.00196446
481	O43684	Mitotic checkpoint protein BUB3	BUB3	0.553256	0.00061922
482	Q9UBV8	Peflin	PEF1	0.552672	0.0201913
483	P61586	Transforming protein RhoA	RHOA	0.551547	0.0141873
484	O94768	Serine/threonine-protein kinase 17B	STK17B	0.550848	0.0236076
485	P40763	Signal transducer and activator of transcription 3	STAT3	0.550633	0.0306451
486	Q96AQ6	Pre-B-cell leukemia transcription factor-interacting protein 1	PBXIP1	0.550059	0.0114352
487	Q7Z3B4	Nucleoporin p54	NUP54	0.549495	0.00126052
488	P62487	DNA-directed RNA polymerase II subunit RPB7	POLR2G	0.549321	0.00738742
489	Q99613	Eukaryotic translation initiation factor 3 subunit C	EIF3C	0.549179	0.000140832
490	Q8IZP0	Abl interactor 1	ABI1	0.548137	0.0289449
491	Q99574	Neuroserpin	SERPINI1	0.546987	0.0348624
492	P62081	40S ribosomal protein S7	RPS7	0.546559	0.0415992
493	O75934	Pre-mRNA-splicing factor SPF27	BCAS2	0.546376	0.0148744
494	O00299	Chloride intracellular channel protein 1	CLIC1	0.54574	0.0205234
495	P50416	Carnitine O-palmitoyltransferase 1, liver isoform	CPT1A	0.544637	0.00190244
496	P22392	Nucleoside diphosphate kinase B	NME2	0.544514	0.0195676
497	Q9H299	SH3 domain-binding glutamic acid-rich-like protein 3	SH3BGRL3	0.544312	0.0132331
498	Q96T58	Msx2-interacting protein	SPEN	0.544217	0.014976
499	Q15276	Rab GTPase-binding effector protein 1	RABEP1	0.54366	0.00484975
500	Q06323	Proteasome activator complex subunit 1	PSME1	0.54346	0.00535433
501	P62701	40S ribosomal protein S4, X isoform	RPS4X	0.542911	0.00545133
502	P56537	Eukaryotic translation initiation factor 6	EIF6	0.542438	0.00650336
503	Q86UX7	Fermitin family homolog 3	FERMT3	0.542079	0.0421376
504	Q7Z4H3	5'-deoxynucleotidase HDDC2	HDDC2	0.541861	0.0427191
505	Q01469	Fatty acid-binding protein 5	FABP5	0.541332	0.0241081
506	P06744	Glucose-6-phosphate isomerase	GPI	0.540866	0.00875363
507	P11717	Cation-independent mannose-6-phosphate receptor	IGF2R	0.539985	0.0371888
508	Q8N1G2	Cap-specific mRNA (nucleoside-2'-O-)-methyltransferase 1	CMTR1	0.539444	0.0309879
509	P18031	Tyrosine-protein phosphatase non-receptor type 1	PTPN1	0.539416	0.0447835
510	P31146	Coronin-1A	CORO1A	0.539314	0.0047388
511	Q9NQT5	Exosome complex component RRP40	EXOSC3	0.538598	0.0225302
512	O75746	Electrogenic aspartate/glutamate antiporter SLC25A12, mitochondrial	SLC25A12	0.538383	0.0215456
513	P61088	Ubiquitin-conjugating enzyme E2 N	UBE2N	0.537964	0.0427024
514	G2XKQ0	Small ubiquitin-related modifier 5	SUMO1P1	0.537892	0.00470218
515	O15143	Actin-related protein 2/3 complex subunit 1B	ARPC1B	0.535568	0.0453962
516	P60900	Proteasome subunit alpha type-6	PSMA6	0.535192	0.000987504
517	Q03252	Lamin-B2	LMNB2	0.533922	0.00524379
518	O14933	Ubiquitin/ISG15-conjugating enzyme E2 L6	UBE2L6	0.533875	0.0387346
519	P62314	Small nuclear ribonucleoprotein Sm D1	SNRPD1	0.533775	0.0249981
520	P42331	Rho GTPase-activating protein 25	ARHGAP25	0.533732	0.00834975
521	Q14141	Septin-6	SEPTIN6	0.533657	0.00571748
522	P48556	26S proteasome non-ATPase regulatory subunit 8	PSMD8	0.533011	0.00709453
523	Q9BXP5	Serrate RNA effector molecule homolog	SRRT	0.532486	0.00430176
524	Q86WQ0	Nuclear receptor 2C2-associated protein	NR2C2AP	0.532473	0.00145671
525	Q13148	TAR DNA-binding protein 43	TARDBP	0.532473	0.0200434
526	P63104	14-3-3 protein zeta/delta	YWHAZ	0.532343	0.00102937
527	Q04760	Lactoylglutathione lyase	GLO1	0.531027	0.00280018
528	Q9UK41	Vacuolar protein sorting-associated protein 28 homolog	VPS28	0.530657	0.0276016
529	Q00013	55 kDa erythrocyte membrane protein	MPP1	0.530072	0.0494876
530	Q9Y4E8	Ubiquitin carboxyl-terminal hydrolase 15	USP15	0.529211	0.0390495
531	Q9H0U4	Ras-related protein Rab-1B	RAB1B	0.528466	0.000597341
532	O60234	Glia maturation factor gamma	GMFG	0.528442	0.0128596
533	Q9Y6Y8	SEC23-interacting protein	SEC23IP	0.528423	0.0337015
534	Q9H9Q4	Non-homologous end-joining factor 1	NHEJ1	0.528029	0.000324952
535	Q06265	Exosome complex component RRP45	EXOSC9	0.527235	0.0292146
536	P23526	Adenosylhomocysteinase	AHCY	0.527148	0.0126886
537	O60256	Phosphoribosyl pyrophosphate synthase-associated protein 2	PRPSAP2	0.526826	0.00355441
538	P04632	Calpain small subunit 1	CAPNS1	0.526623	0.0278783
539	P52306	Rap1 GTPase-GDP dissociation stimulator 1	RAP1GDS1	0.524951	0.00655471
540	Q01432	AMP deaminase 3	AMPD3	0.524265	0.026287
541	Q5VTR2	E3 ubiquitin-protein ligase BRE1A	RNF20	0.523154	0.00770185
542	O75340	Programmed cell death protein 6	PDCD6	0.523119	0.0442414
543	P42025	Beta-centractin	ACTR1B	0.52302	0.0075778
544	P04062	Lysosomal acid glucosylceramidase	GBA1	0.522338	0.0442071
545	P49407	Beta-arrestin-1	ARRB1	0.5223	0.0498188
546	O95347	Structural maintenance of chromosomes protein 2	SMC2	0.521078	0.0148366
547	P20936	Ras GTPase-activating protein 1	RASA1	0.520724	0.0148467
548	P08670	Vimentin	VIM	0.52057	0.0218543
549	O94906	Pre-mRNA-processing factor 6	PRPF6	0.520457	0.00181534
550	Q15027	Arf-GAP with coiled-coil, ANK repeat and PH domain-containing protein 1	ACAP1	0.520061	0.0011505
551	P60709	Actin, cytoplasmic 1	ACTB	0.520056	0.0181017
552	P35244	Replication protein A 14 kDa subunit	RPA3	0.52002	0.0092143
553	A8MXV4	Acyl-coenzyme A diphosphatase NUDT19	NUDT19	0.519849	0.0386402
554	Q9H832	Ubiquitin-conjugating enzyme E2 Z	UBE2Z	0.519664	0.00192448
555	Q9UG22	GTPase IMAP family member 2	GIMAP2	0.518786	0.00813213
556	P49720	Proteasome subunit beta type-3	PSMB3	0.518606	0.000876053
557	O75695	Protein XRP2	RP2	0.518291	0.0130297
558	P35610	Sterol O-acyltransferase 1	SOAT1	0.518259	0.00273573
559	O75427	Leucine-rich repeat and calponin homology domain-containing protein 4	LRCH4	0.517447	0.0013363
560	Q13464	Rho-associated protein kinase 1	ROCK1	0.51742	0.0208853
561	O00329	Phosphatidylinositol 4,5-bisphosphate 3-kinase catalytic subunit delta isoform	PIK3CD	0.516923	0.00438754
562	P62913	60S ribosomal protein L11	RPL11	0.516902	0.00441805
563	Q9H3U1	Protein unc-45 homolog A	UNC45A	0.516038	0.00477442
564	P04406	Glyceraldehyde-3-phosphate dehydrogenase	GAPDH	0.513827	0.00377077
565	P43304	Glycerol-3-phosphate dehydrogenase, mitochondrial	GPD2	0.513391	0.0350613
566	P63092	Guanine nucleotide-binding protein G(s) subunit alpha isoforms short	GNAS	0.51231	0.024855
567	P14618	Pyruvate kinase PKM	PKM	0.512245	0.00335884
568	Q8NAV1	Pre-mRNA-splicing factor 38A	PRPF38A	0.512093	0.0140998
569	Q96SI9	Spermatid perinuclear RNA-binding protein	STRBP	0.511915	0.00414201
570	Q9H2H8	Peptidyl-prolyl cis-trans isomerase-like 3	PPIL3	0.511216	0.0135949
571	P13798	Acylamino-acid-releasing enzyme	APEH	0.510462	0.0128993
572	Q9NR46	Endophilin-B2	SH3GLB2	0.510073	0.0279153
573	Q15797	Mothers against decapentaplegic homolog 1	SMAD1	0.509944	0.00325868
574	Q8TC07	TBC1 domain family member 15	TBC1D15	0.509592	0.00168937
575	Q96PP9	Guanylate-binding protein 4	GBP4	0.509321	0.0426887
576	P37802	Transgelin-2	TAGLN2	0.509203	0.00789806
577	Q6DD88	Atlastin-3	ATL3	0.508519	0.0122565
578	Q96A65	Exocyst complex component 4	EXOC4	0.508208	0.00265781
579	Q99816	Tumor susceptibility gene 101 protein	TSG101	0.507757	0.00569383
580	Q8NI08	Nuclear receptor coactivator 7	NCOA7	0.507653	0.0174348
581	Q5T447	E3 ubiquitin-protein ligase HECTD3	HECTD3	0.506743	0.0283605
582	P10412	Histone H1.4	H1-4	0.506729	0.0010662
583	Q96BP3	Peptidylprolyl isomerase domain and WD repeat-containing protein 1	PPWD1	0.505676	0.0117601
584	Q96AT1	Uncharacterized protein KIAA1143	KIAA1143	0.50536	0.00190639
585	O75116	Rho-associated protein kinase 2	ROCK2	0.505154	0.0392318
586	P55263	Adenosine kinase	ADK	0.505068	0.000220579
587	P60891	Ribose-phosphate pyrophosphokinase 1	PRPS1	0.504815	0.0116857
588	Q04917	14-3-3 protein eta	YWHAH	0.503839	0.0080376
589	P07384	Calpain-1 catalytic subunit	CAPN1	0.503634	0.00739667
590	Q9H1I8	Activating signal cointegrator 1 complex subunit 2	ASCC2	0.503556	0.0241935
591	P26440	Isovaleryl-CoA dehydrogenase, mitochondrial	IVD	0.503496	0.0232278
592	P14209	CD99 antigen	CD99	0.502958	0.0366526
593	Q96F07	Cytoplasmic FMR1-interacting protein 2	CYFIP2	0.502824	0.0040456
594	P32321	Deoxycytidylate deaminase	DCTD	0.501671	0.00159384
595	P31689	DnaJ homolog subfamily A member 1	DNAJA1	0.501562	0.025759
596	O43488	Aflatoxin B1 aldehyde reductase member 2	AKR7A2	0.501051	0.00569808
597	Q9Y266	Nuclear migration protein nudC	NUDC	0.500313	0.00115692
598	O00186	Syntaxin-binding protein 3	STXBP3	0.500282	0.0148608
599	Q9BT78	COP9 signalosome complex subunit 4	COPS4	0.498115	0.000924746
600	Q9BV19	Uncharacterized protein C1orf50	C1orf50	0.498059	0.0464241
601	P00390	Glutathione reductase, mitochondrial	GSR	0.497461	0.0375329
602	Q9NZB2	Constitutive coactivator of PPAR-gamma-like protein 1	FAM120A	0.49687	0.0350752
603	Q9NVI1	Fanconi anemia group I protein	FANCI	0.495176	0.00426381
604	Q9NZD8	Maspardin	SPG21	0.495101	0.0401081
605	Q5TBB1	Ribonuclease H2 subunit B	RNASEH2B	0.49415	0.0187468
606	P52739	Zinc finger protein 131	ZNF131	0.493909	0.02653
607	Q15435	Protein phosphatase 1 regulatory subunit 7	PPP1R7	0.492767	0.0437983
608	Q6JBY9	CapZ-interacting protein	RCSD1	0.492404	0.0126582
609	O00182	Galectin-9	LGALS9	0.49157	0.00956378
610	P06733	Alpha-enolase	ENO1	0.490858	0.00281189
611	Q8N6R0	eEF1A lysine and N-terminal methyltransferase	METTL13	0.487241	0.00358122
612	Q96BX8	MOB kinase activator 3A	MOB3A	0.487215	0.0217696
613	O00115	Deoxyribonuclease-2-alpha	DNASE2	0.486796	0.0158562
614	Q92556	Engulfment and cell motility protein 1	ELMO1	0.486421	0.00021849
615	Q9UL25	Ras-related protein Rab-21	RAB21	0.486237	0.00498244
616	Q9BV44	tRNA (guanine(6)-N2)-methyltransferase THUMP3	THUMPD3	0.484833	0.0276139
617	Q5VTD9	Zinc finger protein Gfi-1b	GFI1B	0.484327	0.0276529
618	O14737	Programmed cell death protein 5	PDCD5	0.484202	0.00453364
619	Q13564	NEDD8-activating enzyme E1 regulatory subunit	NAE1	0.484188	0.00019557
620	Q15269	Periodic tryptophan protein 2 homolog	PWP2	0.483689	0.0191302
621	Q12765	Secernin-1	SCRN1	0.483616	0.0195675
622	O00754	Lysosomal alpha-mannosidase	MAN2B1	0.48251	0.0305284
623	Q05315	Galectin-10	CLC	0.482503	0.0122495
624	Q9UH99	SUN domain-containing protein 2	SUN2	0.481579	5.38462e-05
625	Q92619	Rho GTPase-activating protein 45	ARHGAP45	0.479945	0.0174634
626	Q96M27	Protein PRRC1	PRRC1	0.479732	0.000619677
627	P23469	Receptor-type tyrosine-protein phosphatase epsilon	PTPRE	0.479275	0.000643847
628	Q9HC38	Glyoxalase domain-containing protein 4	GLOD4	0.479025	0.00461862
629	Q8WZA9	Immunity-related GTPase family Q protein	IRGQ	0.478812	0.000221949
630	Q4G0F5	Vacuolar protein sorting-associated protein 26B	VPS26B	0.478251	0.0492454
631	Q8TDB6	E3 ubiquitin-protein ligase DTX3L	DTX3L	0.476678	0.0432033
632	O95251	Histone acetyltransferase KAT7	KAT7	0.475927	0.0124712
633	Q13571	Lysosomal-associated transmembrane protein 5	LAPTM5	0.47566	0.00953194
634	Q13045	Protein flightless-1 homolog	FLII	0.475112	0.0105448
635	Q13451	Peptidyl-prolyl cis-trans isomerase FKBP5	FKBP5	0.473611	0.00915427
636	Q9H2K8	Serine/threonine-protein kinase TAO3	TAOK3	0.473249	0.0314217
637	P50453	Serpin B9	SERPINB9	0.472884	0.00291349
638	O95881	Thioredoxin domain-containing protein 12	TXNDC12	0.472809	0.0148467
639	O15212	Prefoldin subunit 6	PFDN6	0.472358	0.000286029
640	Q9BUH6	Protein PAXX	PAXX	0.471901	0.00368052
641	P49848	Transcription initiation factor TFIID subunit 6	TAF6	0.471504	0.0119816
642	O14744	Protein arginine N-methyltransferase 5	PRMT5	0.471422	0.00935344
643	Q9H4A4	Aminopeptidase B	RNPEP	0.471209	0.0220404
644	Q13043	Serine/threonine-protein kinase 4	STK4	0.469334	0.00595647
645	Q9UKG1	DCC-interacting protein 13-alpha	APPL1	0.468951	0.00040717
646	P63010	AP-2 complex subunit beta	AP2B1	0.468543	0.0158386
647	O15144	Actin-related protein 2/3 complex subunit 2	ARPC2	0.468421	0.00692423
648	Q8WZA0	Protein LZIC	LZIC	0.468412	0.0371908
649	Q13615	Myotubularin-related protein 3	MTMR3	0.467785	0.00742557
650	P61086	Ubiquitin-conjugating enzyme E2 K	UBE2K	0.466567	0.0118333
651	P51608	Methyl-CpG-binding protein 2	MECP2	0.466463	0.0365467
652	P35813	Protein phosphatase 1A	PPM1A	0.466242	0.0360315
653	Q9NUJ3	T-complex protein 11-like protein 1	TCP11L1	0.465923	0.0191554
654	P40121	Macrophage-capping protein	CAPG	0.462805	0.001273
655	Q96DM3	Regulator of MON1-CCZ1 complex	RMC1	0.460515	4.27481e-05
656	P30626	Sorcin	SRI	0.460419	0.00116534
657	P61601	Neurocalcin-delta	NCALD	0.460332	0.00925011
658	Q13315	Serine-protein kinase ATM	ATM	0.459709	0.0105082
659	Q5JSL3	Dedicator of cytokinesis protein 11	DOCK11	0.459581	9.67872e-05
660	P62805	Histone H4	H4C16	0.458678	0.00134701
661	P48553	Trafficking protein particle complex subunit 10	TRAPPC10	0.457315	0.02487
662	P82970	High mobility group nucleosome-binding domain-containing protein 5	HMGN5	0.457313	0.00256615
663	Q8TCT9	Minor histocompatibility antigen H13	HM13	0.456934	0.0354463
664	Q13620	Cullin-4B	CUL4B	0.455544	0.00620604
665	Q9H1Y0	Autophagy protein 5	ATG5	0.455495	0.0014359
666	P12004	Proliferating cell nuclear antigen	PCNA	0.455289	0.00738214
667	Q86TI0	TBC1 domain family member 1	TBC1D1	0.455202	0.038797
668	O15372	Eukaryotic translation initiation factor 3 subunit H	EIF3H	0.454622	0.0188232
669	Q05655	Protein kinase C delta type	PRKCD	0.453998	0.0018648
670	P32969	60S ribosomal protein L9	RPL9P9	0.453814	0.0409566
671	Q9H9C1	Spermatogenesis-defective protein 39 homolog	VIPAS39	0.453278	0.00114745
672	Q2M389	WASH complex subunit 4	WASHC4	0.453028	0.0188454
673	Q9GZN8	UPF0687 protein C20orf27	C20orf27	0.452425	4.98359e-05
674	O43402	ER membrane protein complex subunit 8	EMC8	0.452322	0.0235403
675	O75347	Tubulin-specific chaperone A	TBCA	0.451104	0.0374558
676	O43813	Glutathione S-transferase LANCL1	LANCL1	0.451024	0.000208397
677	Q14814	Myocyte-specific enhancer factor 2D	MEF2D	0.450376	0.0430892
678	Q9H3P7	Golgi resident protein GCP60	ACBD3	0.448919	0.0243859
679	A6NDU8	RAB7A-interacting MON1-CCZ1 complex subunit 1	RIMOC1	0.448616	0.00801029
680	Q15185	Prostaglandin E synthase 3	PTGES3	0.446951	0.0228926
681	Q13158	FAS-associated death domain protein	FADD	0.446927	0.0395226
682	O00273	DNA fragmentation factor subunit alpha	DFFA	0.446499	0.0305002
683	Q96FZ2	Abasic site processing protein HMCES	HMCES	0.446264	0.0244976
684	O95757	Heat shock 70 kDa protein 4L	HSPA4L	0.445801	0.00626294
685	Q15819	Ubiquitin-conjugating enzyme E2 variant 2	UBE2V2	0.443304	0.00935907
686	P33527	Multidrug resistance-associated protein 1	ABCC1	0.442868	0.0338355
687	P11908	Ribose-phosphate pyrophosphokinase 2	PRPS2	0.441421	0.00528266
688	Q2TAA2	Isoamyl acetate-hydrolyzing esterase 1 homolog	IAH1	0.440593	0.00301929
689	O60262	Guanine nucleotide-binding protein G(I)/G(S)/G(O) subunit gamma-7	GNG7	0.44044	0.0332653
690	Q9NWV8	BRISC and BRCA1-A complex member 1	BABAM1	0.440358	0.0120969
691	Q96MW1	Coiled-coil domain-containing protein 43	CCDC43	0.440261	0.00595735
692	Q00534	Cyclin-dependent kinase 6	CDK6	0.438538	0.0163261
693	Q01518	Adenylyl cyclase-associated protein 1	CAP1	0.438536	0.0486653
694	Q86YV9	BLOC-2 complex member HPS6	HPS6	0.438236	0.0449844
695	Q15257	Serine/threonine-protein phosphatase 2A activator	PTPA	0.435144	0.0303169
696	P06396	Gelsolin	GSN	0.435038	0.0027957
697	P29590	Protein PML	PML	0.435002	0.00246226
698	Q13630	GDP-L-fucose synthase	GFUS	0.434367	0.028139
699	P04179	Superoxide dismutase [Mn], mitochondrial	SOD2	0.434171	0.0247455
700	P48426	Phosphatidylinositol 5-phosphate 4-kinase type-2 alpha	PIP4K2A	0.434103	0.00461221
701	O43252	Bifunctional 3'-phosphoadenosine 5'-phosphosulfate synthase 1	PAPSS1	0.433503	0.00832823
702	Q14558	Phosphoribosyl pyrophosphate synthase-associated protein 1	PRPSAP1	0.433213	0.00582509
703	Q93062	RNA-binding protein with multiple splicing	RBPMS	0.43157	0.0242642
704	Q96IU4	Putative protein-lysine deacylase ABHD14B	ABHD14B	0.431013	0.011971
705	Q9BXJ9	N-alpha-acetyltransferase 15, NatA auxiliary subunit	NAA15	0.429933	0.00425358
706	Q52LJ0	Protein FAM98B	FAM98B	0.429819	0.00103473
707	P16284	Platelet endothelial cell adhesion molecule	PECAM1	0.429396	0.0145798
708	Q96DI7	U5 small nuclear ribonucleoprotein 40 kDa protein	SNRNP40	0.428797	0.0183636
709	Q8TBC4	NEDD8-activating enzyme E1 catalytic subunit	UBA3	0.428731	3.93644e-05
710	Q99417	c-Myc-binding protein	MYCBP	0.428702	0.0025019
711	Q9UGN4	CMRF35-like molecule 8	CD300A	0.427662	0.0215047
712	Q9HBI0	Gamma-parvin	PARVG	0.426645	0.0246217
713	Q13303	Voltage-gated potassium channel subunit beta-2	KCNAB2	0.426362	0.00479433
714	Q8IW45	ATP-dependent (S)-NAD(P)H-hydrate dehydratase	NAXD	0.425254	0.0134872
715	O14981	TATA-binding protein-associated factor 172	BTAF1	0.423534	0.00651031
716	Q16537	Serine/threonine-protein phosphatase 2A 56 kDa regulatory subunit epsilon isoform	PPP2R5E	0.423191	0.00766369
717	Q15172	Serine/threonine-protein phosphatase 2A 56 kDa regulatory subunit alpha isoform	PPP2R5A	0.423044	0.0396367
718	P01859	Immunoglobulin heavy constant gamma 2	IGHG2	0.422972	0.0484717
719	P16930	Fumarylacetoacetase	FAH	0.422679	0.0129086
720	Q04446	1,4-alpha-glucan-branching enzyme	GBE1	0.422587	0.0190804
721	P37837	Transaldolase	TALDO1	0.421834	0.0030227
722	P31150	Rab GDP dissociation inhibitor alpha	GDI1	0.420961	0.00636901
723	Q13555	Calcium/calmodulin-dependent protein kinase type II subunit gamma	CAMK2G	0.419433	0.018392
724	P23219	Prostaglandin G/H synthase 1	PTGS1	0.417852	0.014567
725	Q01826	DNA-binding protein SATB1	SATB1	0.417168	0.033438
726	P50851	Lipopolysaccharide-responsive and beige-like anchor protein	LRBA	0.41708	0.0027939
727	P62834	Ras-related protein Rap-1A	RAP1A	0.416848	0.0254259
728	Q14764	Major vault protein	MVP	0.416806	0.0152967
729	Q9Y6N5	Sulfide:quinone oxidoreductase, mitochondrial	SQOR	0.416456	0.00851683
730	O43432	Eukaryotic translation initiation factor 4 gamma 3	EIF4G3	0.415962	0.0259696
731	Q9NR50	Translation initiation factor eIF-2B subunit gamma	EIF2B3	0.415886	0.0148081
732	Q9Y315	Deoxyribose-phosphate aldolase	DERA	0.415229	0.00987496
733	P35998	26S proteasome regulatory subunit 7	PSMC2	0.414792	0.0038265
734	P27701	CD82 antigen	CD82	0.414584	0.0108575
735	Q9H3K2	Growth hormone-inducible transmembrane protein	GHITM	0.413617	0.00897215
736	Q93084	Sarcoplasmic/endoplasmic reticulum calcium ATPase 3	ATP2A3	0.41358	0.00243713
737	P48382	DNA-binding protein RFX5	RFX5	0.412604	0.0162139
738	Q9HB21	Pleckstrin homology domain-containing family A member 1	PLEKHA1	0.411894	0.0106607
739	P25490	Transcriptional repressor protein YY1	YY1	0.410936	0.011422
740	P36871	Phosphoglucomutase-1	PGM1	0.41082	0.00418452
741	Q9UIQ6	Leucyl-cystinyl aminopeptidase	LNPEP	0.410181	0.00184246
742	O15031	Plexin-B2	PLXNB2	0.409394	0.00784838
743	P28161	Glutathione S-transferase Mu 2	GSTM2	0.408427	0.00262336
744	P12814	Alpha-actinin-1	ACTN1	0.40699	0.0105384
745	P60953	Cell division control protein 42 homolog	CDC42	0.406966	0.0224161
746	Q969T9	WW domain-binding protein 2	WBP2	0.406912	0.0010756
747	Q8NF50	Dedicator of cytokinesis protein 8	DOCK8	0.406081	6.25595e-05
748	O75368	Adapter SH3BGRL	SH3BGRL	0.405793	4.47246e-05
749	P51809	Vesicle-associated membrane protein 7	VAMP7	0.404771	0.0112865
750	Q9Y570	Protein phosphatase methylesterase 1	PPME1	0.404034	0.0201694
751	O60551	Glycylpeptide N-tetradecanoyltransferase 2	NMT2	0.403496	0.0085191
752	P09972	Fructose-bisphosphate aldolase C	ALDOC	0.403161	0.00817397
753	Q9UMY4	Sorting nexin-12	SNX12	0.403081	0.022248
754	Q5K651	Sterile alpha motif domain-containing protein 9	SAMD9	0.402807	0.00127983
755	O15533	Tapasin	TAPBP	0.402288	0.0437016
756	Q15054	DNA polymerase delta subunit 3	POLD3	0.402016	0.0104747
757	Q8WU79	Stromal membrane-associated protein 2	SMAP2	0.401958	0.0314792
758	Q9Y2Q0	Phospholipid-transporting ATPase IA	ATP8A1	0.401187	0.0012237
759	P13796	Plastin-2	LCP1	0.400686	0.035831
760	Q14376	UDP-glucose 4-epimerase	GALE	0.400296	0.0299927
761	P49005	DNA polymerase delta subunit 2	POLD2	0.400053	0.00216742
762	Q15404	Ras suppressor protein 1	RSU1	0.400035	0.019354
763	Q9BUN8	Derlin-1	DERL1	0.398872	0.0201965
764	Q96HS1	Serine/threonine-protein phosphatase PGAM5, mitochondrial	PGAM5	0.398711	0.0250153
765	Q9UBW5	Bridging integrator 2	BIN2	0.397851	0.0162425
766	Q13442	28 kDa heat- and acid-stable phosphoprotein	PDAP1	0.396399	0.0366823
767	P55327	Tumor protein D52	TPD52	0.39573	0.0165239
768	P05107	Integrin beta-2	ITGB2	0.392804	0.0344258
769	Q9BQA1	Methylosome protein 50	WDR77	0.392483	0.000755211
770	Q9NZL9	Methionine adenosyltransferase 2 subunit beta	MAT2B	0.391654	0.011446
771	Q6UB28	Methionine aminopeptidase 1D, mitochondrial	METAP1D	0.391268	0.00492218
772	P84090	Enhancer of rudimentary homolog	ERH	0.391089	0.00873217
773	P0DMV8	Heat shock 70 kDa protein 1A	HSPA1A	0.390938	0.0032235
774	Q6UWD8	Transmembrane protein C16orf54	C16orf54	0.390905	0.00329276
775	O00471	Exocyst complex component 5	EXOC5	0.390453	0.0438391
776	Q9BTE1	Dynactin subunit 5	DCTN5	0.38917	0.00293651
777	Q8WXX5	DnaJ homolog subfamily C member 9	DNAJC9	0.388601	0.0188475
778	Q15631	Translin	TSN	0.387926	0.0142707
779	P36980	Complement factor H-related protein 2	CFHR2	0.386652	0.0135921
780	P62328	Thymosin beta-4	TMSB4X	0.386113	0.0321147
781	P53999	Activated RNA polymerase II transcriptional coactivator p15	SUB1	0.386016	0.00418143
782	Q68CP9	AT-rich interactive domain-containing protein 2	ARID2	0.384478	0.0238502
783	Q86W92	Liprin-beta-1	PPFIBP1	0.383168	0.0115134
784	Q9Y5Z4	Heme-binding protein 2	HEBP2	0.382921	0.00289238
785	P19474	E3 ubiquitin-protein ligase TRIM21	TRIM21	0.382816	0.0139635
786	P15814	Immunoglobulin lambda-like polypeptide 1	IGLL1	0.382388	0.000139655
787	Q01415	N-acetylgalactosamine kinase	GALK2	0.381199	0.0042127
788	Q9HB19	Pleckstrin homology domain-containing family A member 2	PLEKHA2	0.380298	8.25079e-05
789	O75832	26S proteasome non-ATPase regulatory subunit 10	PSMD10	0.379336	0.00392837
790	Q05086	Ubiquitin-protein ligase E3A	UBE3A	0.378885	0.0103295
791	Q6ZMZ3	Nesprin-3	SYNE3	0.378195	0.00106355
792	P37840	Alpha-synuclein	SNCA	0.377613	0.00400141
793	Q3LXA3	Triokinase/FMN cyclase	TKFC	0.376505	0.0124202
794	Q8NE86	Calcium uniporter protein, mitochondrial	MCU	0.37645	0.013823
795	Q9NR31	GTP-binding protein SAR1a	SAR1A	0.376019	0.0136632
796	Q96AA3	Protein RFT1 homolog	RFT1	0.375649	0.00532752
797	P23743	Diacylglycerol kinase alpha	DGKA	0.375296	0.000235251
798	P35609	Alpha-actinin-2	ACTN2	0.374673	0.0174768
799	B0I1T2	Unconventional myosin-Ig	MYO1G	0.374374	0.0132481
800	P41226	Ubiquitin-like modifier-activating enzyme 7	UBA7	0.374253	0.00791877
801	P80217	Interferon-induced 35 kDa protein	IFI35	0.373732	0.0232718
802	P46952	3-hydroxyanthranilate 3,4-dioxygenase	HAAO	0.371831	0.0379435
803	P28062	Proteasome subunit beta type-8	PSMB8	0.37129	0.0159704
804	Q9NZL4	Hsp70-binding protein 1	HSPBP1	0.370622	0.0225488
805	P09211	Glutathione S-transferase P	GSTP1	0.369592	0.000330004
806	Q9UHD1	Cysteine and histidine-rich domain-containing protein 1	CHORDC1	0.368757	0.0466838
807	P52788	Spermine synthase	SMS	0.367514	0.00860112
808	P50452	Serpin B8	SERPINB8	0.367334	0.00139839
809	Q9NPF5	DNA methyltransferase 1-associated protein 1	DMAP1	0.366969	0.00452205
810	P25098	Beta-adrenergic receptor kinase 1	GRK2	0.366905	0.000676511
811	P10124	Serglycin	SRGN	0.366477	0.00200186
812	O95825	Quinone oxidoreductase-like protein 1	CRYZL1	0.365266	0.0150243
813	Q8ND04	Nonsense-mediated mRNA decay factor SMG8	SMG8	0.363501	0.0491802
814	P62826	GTP-binding nuclear protein Ran	RAN	0.361987	0.00222167
815	Q14005	Pro-interleukin-16	IL16	0.361589	0.02733
816	Q96IJ6	Mannose-1-phosphate guanyltransferase alpha	GMPPA	0.360921	0.0160326
817	Q6VN20	Ran-binding protein 10	RANBP10	0.359943	0.0467487
818	Q9Y6K5	2'-5'-oligoadenylate synthase 3	OAS3	0.359501	0.00783997
819	P0DPH7	Tubulin alpha-3C chain	TUBA3C	0.359339	0.0324856
820	Q15170	Transcription elongation factor A protein-like 1	TCEAL1	0.359291	0.00638499
821	Q96AX1	Vacuolar protein sorting-associated protein 33A	VPS33A	0.358812	0.0196469
822	Q684P5	Rap1 GTPase-activating protein 2	RAP1GAP2	0.357805	0.022833
823	Q9NVJ2	ADP-ribosylation factor-like protein 8B	ARL8B	0.35734	0.00456434
824	Q8IZ07	Ankyrin repeat domain-containing protein 13A	ANKRD13A	0.357242	0.0308545
825	Q9NUN5	Lysosomal cobalamin transport escort protein LMBD1	LMBRD1	0.35598	0.000282982
826	Q14686	Nuclear receptor coactivator 6	NCOA6	0.355932	0.0296949
827	Q9UHL4	Dipeptidyl peptidase 2	DPP7	0.354912	0.0320682
828	P62495	Eukaryotic peptide chain release factor subunit 1	ETF1	0.353269	0.0022244
829	Q9UPX0	Protein turtle homolog B	IGSF9B	0.350445	0.00152068
830	P27707	Deoxycytidine kinase	DCK	0.349713	0.00270475
831	Q8N573	Oxidation resistance protein 1	OXR1	0.348018	0.00547137
832	P25789	Proteasome subunit alpha type-4	PSMA4	0.347285	0.0168234
833	Q9NQ48	Leucine zipper transcription factor-like protein 1	LZTFL1	0.346932	0.00895065
834	Q7LG56	Ribonucleoside-diphosphate reductase subunit M2 B	RRM2B	0.346689	0.0227511
835	Q14643	Inositol 1,4,5-trisphosphate receptor type 1	ITPR1	0.346162	0.0475273
836	Q16563	Synaptophysin-like protein 1	SYPL1	0.345604	0.0408164
837	Q15119	[Pyruvate dehydrogenase (acetyl-transferring)] kinase isozyme 2, mitochondrial	PDK2	0.344485	0.010386
838	Q05048	Cleavage stimulation factor subunit 1	CSTF1	0.343615	0.0279603
839	P40306	Proteasome subunit beta type-10	PSMB10	0.343501	0.00504405
840	Q13094	Lymphocyte cytosolic protein 2	LCP2	0.340523	0.0169164
841	Q9ULZ3	Apoptosis-associated speck-like protein containing a CARD	PYCARD	0.338226	0.0324122
842	P49354	Protein farnesyltransferase/geranylgeranyltransferase type-1 subunit alpha	FNTA	0.33799	0.0306795
843	Q01433	AMP deaminase 2	AMPD2	0.337289	0.0250324
844	O75563	Src kinase-associated phosphoprotein 2	SKAP2	0.337091	0.030823
845	P08575	Receptor-type tyrosine-protein phosphatase C	PTPRC	0.336915	0.00242609
846	P78318	Immunoglobulin-binding protein 1	IGBP1	0.334443	0.00284472
847	Q9UL45	Biogenesis of lysosome-related organelles complex 1 subunit 6	BLOC1S6	0.333684	0.0101732
848	Q9H9A5	CCR4-NOT transcription complex subunit 10	CNOT10	0.333193	0.00809094
849	Q7Z4V5	Hepatoma-derived growth factor-related protein 2	HDGFL2	0.331913	0.0449831
850	P11441	Ubiquitin-like protein 4A	UBL4A	0.331827	0.046952
851	Q9UM22	Mammalian ependymin-related protein 1	EPDR1	0.331683	0.0104268
852	P30519	Heme oxygenase 2	HMOX2	0.330179	0.0457098
853	P62995	Transformer-2 protein homolog beta	TRA2B	0.326005	0.013724
854	O00154	Cytosolic acyl coenzyme A thioester hydrolase	ACOT7	0.325496	0.00263312
855	P06865	Beta-hexosaminidase subunit alpha	HEXA	0.324287	0.0182205
856	O95786	Antiviral innate immune response receptor RIG-I	RIGI	0.323677	0.0340341
857	Q9NWZ3	Interleukin-1 receptor-associated kinase 4	IRAK4	0.323072	0.00592262
858	Q15542	Transcription initiation factor TFIID subunit 5	TAF5	0.323056	0.0017215
859	P34931	Heat shock 70 kDa protein 1-like	HSPA1L	0.321959	0.00121468
860	Q13153	Serine/threonine-protein kinase PAK 1	PAK1	0.321369	0.0473884
861	P60866	40S ribosomal protein S20	RPS20	0.3204	0.0233589
862	P16333	Cytoplasmic protein NCK1	NCK1	0.320341	9.98688e-05
863	O15327	Inositol polyphosphate 4-phosphatase type II	INPP4B	0.31929	0.0043729
864	P25786	Proteasome subunit alpha type-1	PSMA1	0.318541	0.0334688
865	Q16851	UTP--glucose-1-phosphate uridylyltransferase	UGP2	0.318285	0.0232882
866	P07737	Profilin-1	PFN1	0.31758	0.00298016
867	P17655	Calpain-2 catalytic subunit	CAPN2	0.315894	0.0209771
868	P15374	Ubiquitin carboxyl-terminal hydrolase isozyme L3	UCHL3	0.315536	0.0220303
869	Q5VZ89	DENN domain-containing protein 4C	DENND4C	0.314386	0.0469172
870	P27105	Stomatin	STOM	0.31287	0.00994771
871	P15153	Ras-related C3 botulinum toxin substrate 2	RAC2	0.309393	0.0476618
872	P05164	Myeloperoxidase	MPO	0.309176	0.000923045
873	Q9HA64	Ketosamine-3-kinase	FN3KRP	0.308537	0.0191613
874	P01023	Alpha-2-macroglobulin	A2M	0.307867	0.0351896
875	O43865	S-adenosylhomocysteine hydrolase-like protein 1	AHCYL1	0.30659	0.0239157
876	Q04941	Proteolipid protein 2	PLP2	0.305595	0.0029253
877	O60645	Exocyst complex component 3	EXOC3	0.304941	0.00780407
878	P22670	MHC class II regulatory factor RFX1	RFX1	0.304042	0.0408258
879	Q13596	Sorting nexin-1	SNX1	0.303539	0.0151357
880	P02790	Hemopexin	HPX	0.302756	0.0179703
881	P04275	von Willebrand factor	VWF	0.302726	0.0159677
882	Q5M775	Cytospin-B	SPECC1	0.301911	0.00455601
883	Q5TEC6	Histone H3-7	H3-7	0.301812	0.0131034
884	Q6DN90	IQ motif and SEC7 domain-containing protein 1	IQSEC1	0.301691	0.0327507
885	Q9BXW6	Oxysterol-binding protein-related protein 1	OSBPL1A	0.300429	0.048956
886	Q92879	CUGBP Elav-like family member 1	CELF1	0.299996	0.0133221
887	P24557	Thromboxane-A synthase	TBXAS1	0.299975	0.0039976
888	Q9Y296	Trafficking protein particle complex subunit 4	TRAPPC4	0.298993	0.0127608
889	Q9BV38	WD repeat-containing protein 18	WDR18	0.297153	0.0352736
890	P63279	SUMO-conjugating enzyme UBC9	UBE2I	0.296359	0.0192554
891	P09525	Annexin A4	ANXA4	0.296162	0.0096787
892	Q9BZL1	Ubiquitin-like protein 5	UBL5	0.296054	0.0216765
893	O15145	Actin-related protein 2/3 complex subunit 3	ARPC3	0.294422	0.00219628
894	P61011	Signal recognition particle 54 kDa protein	SRP54	0.293232	0.032757
895	Q9Y5S9	RNA-binding protein 8A	RBM8A	0.290223	0.00187823
896	O60861	Growth arrest-specific protein 7	GAS7	0.289952	0.0110165
897	Q96DZ9	CKLF-like MARVEL transmembrane domain-containing protein 5	CMTM5	0.287922	0.0217359
898	Q53TN4	Plasma membrane ascorbate-dependent reductase CYBRD1	CYBRD1	0.287454	0.046125
899	Q9UPT5	Exocyst complex component 7	EXOC7	0.283418	0.0194557
900	Q96D31	Calcium release-activated calcium channel protein 1	ORAI1	0.281294	0.023558
901	Q96FV2	Secernin-2	SCRN2	0.280971	0.0149866
902	P09917	Polyunsaturated fatty acid 5-lipoxygenase	ALOX5	0.279663	0.0033048
903	Q9NZK5	Adenosine deaminase 2	ADA2	0.27796	0.0123254
904	O43166	Signal-induced proliferation-associated 1-like protein 1	SIPA1L1	0.277939	0.0115871
905	Q8IUZ5	5-phosphohydroxy-L-lysine phospho-lyase	PHYKPL	0.275989	0.00878045
906	Q8NI60	Atypical kinase COQ8A, mitochondrial	COQ8A	0.2742	0.00939994
907	Q01081	Splicing factor U2AF 35 kDa subunit	U2AF1	0.273618	0.0409659
908	P20962	Parathymosin	PTMS	0.272841	0.0167173
909	P00748	Coagulation factor XII	F12	0.266036	0.00387653
910	Q14244	Ensconsin	MAP7	0.264061	0.00936812
911	Q03518	Antigen peptide transporter 1	TAP1	0.262973	0.00776617
912	P11215	Integrin alpha-M	ITGAM	0.258573	0.0189521
913	P09104	Gamma-enolase	ENO2	0.257554	3.11277e-05
914	Q9Y6I4	Ubiquitin carboxyl-terminal hydrolase 3	USP3	0.257485	0.0160003
915	Q9GZP4	PITH domain-containing protein 1	PITHD1	0.256006	0.040972
916	P02768	Albumin	ALB	0.255107	0.0472127
917	P23919	Thymidylate kinase	DTYMK	0.254901	0.00445044
918	P00488	Coagulation factor XIII A chain	F13A1	0.254376	0.0481039
919	P28065	Proteasome subunit beta type-9	PSMB9	0.253449	0.000541436
920	P08567	Pleckstrin	PLEK	0.252516	0.0267129
921	Q68DN1	Uncharacterized protein C2orf16	C2orf16	0.25217	0.0339489
922	O14639	Actin-binding LIM protein 1	ABLIM1	0.251827	0.0410481
923	Q8IYM9	E3 ubiquitin-protein ligase TRIM22	TRIM22	0.251362	0.00294384
924	Q6P179	Endoplasmic reticulum aminopeptidase 2	ERAP2	0.249564	0.00833898
925	Q96T83	Sodium/hydrogen exchanger 7	SLC9A7	0.248828	0.00122906
926	Q13510	Acid ceramidase	ASAH1	0.247589	0.0435361
927	P04080	Cystatin-B	CSTB	0.247369	0.0408549
928	Q16864	V-type proton ATPase subunit F	ATP6V1F	0.247088	0.00209864
929	P02774	Vitamin D-binding protein	GC	0.245681	0.0345705
930	P02748	Complement component C9	C9	0.245115	0.0330095
931	P10909	Clusterin	CLU	0.244917	0.0439841
932	Q96BW5	Phosphotriesterase-related protein	PTER	0.243686	1.43584e-05
933	Q32P44	Echinoderm microtubule-associated protein-like 3	EML3	0.242625	0.000700537
934	P08473	Neprilysin	MME	0.241925	0.00922378
935	O60814	Histone H2B type 1-K	H2BC12	0.241033	0.000648205
936	P13807	Glycogen [starch] synthase, muscle	GYS1	0.238901	0.0284417
937	P0DOY2	Immunoglobulin lambda constant 2	IGLC2	0.237505	0.0222706
938	Q00688	Peptidyl-prolyl cis-trans isomerase FKBP3	FKBP3	0.236237	0.043144
939	Q8WU39	Marginal zone B- and B1-cell-specific protein	MZB1	0.235487	0.000283131
940	Q8WYJ6	Septin-1	SEPTIN1	0.232877	0.000342824
941	O43324	Eukaryotic translation elongation factor 1 epsilon-1	EEF1E1	0.232373	0.0362244
942	Q14191	Bifunctional 3'-5' exonuclease/ATP-dependent helicase WRN	WRN	0.232187	0.0297933
943	P01024	Complement C3	C3	0.227216	0.00590634
944	P59998	Actin-related protein 2/3 complex subunit 4	ARPC4	0.222574	0.0402377
945	P00450	Ceruloplasmin	CP	0.220369	0.02087
946	Q12882	Dihydropyrimidine dehydrogenase [NADP(+)]	DPYD	0.22021	0.0155574
947	P01903	HLA class II histocompatibility antigen, DR alpha chain	HLA-DRA	0.218902	0.00489709
948	Q9BXB7	Spermatogenesis-associated protein 16	SPATA16	0.21887	0.0188012
949	P13164	Interferon-induced transmembrane protein 1	IFITM1	0.212381	0.0453017
950	P01889	HLA class I histocompatibility antigen, B alpha chain	HLA-B	0.209578	0.00329422
951	P58546	Myotrophin	MTPN	0.207124	0.00200079
952	O60711	Leupaxin	LPXN	0.204719	0.0108695
953	Q30154	HLA class II histocompatibility antigen, DR beta 5 chain	HLA-DRB5	0.203814	0.00867667
954	P0CG39	POTE ankyrin domain family member J	POTEJ	0.200501	0.00824396
955	Q02153	Guanylate cyclase soluble subunit beta-1	GUCY1B1	0.196998	0.00623274
956	P51793	H(+)/Cl(-) exchange transporter 4	CLCN4	0.19301	0.0107715
957	Q02108	Guanylate cyclase soluble subunit alpha-1	GUCY1A1	0.192261	0.00427762
958	P48595	Serpin B10	SERPINB10	0.19098	0.00223039
959	P0DOX7	Immunoglobulin kappa light chain		0.190029	0.0424999
960	Q8NEW0	Zinc transporter 7	SLC30A7	0.186817	0.0398423
961	P01834	Immunoglobulin kappa constant	IGKC	0.185346	0.0380255
962	P04439	HLA class I histocompatibility antigen, A alpha chain	HLA-A	0.185309	0.00331094
963	Q9Y4K1	Beta/gamma crystallin domain-containing protein 1	CRYBG1	0.184573	0.0117282
964	P01911	HLA class II histocompatibility antigen, DRB1 beta chain	HLA-DRB1	0.183084	0.00872546
965	P04004	Vitronectin	VTN	0.181382	0.0387688
966	P42330	Aldo-keto reductase family 1 member C3	AKR1C3	0.180333	0.016027
967	Q6UX06	Olfactomedin-4	OLFM4	0.178233	0.0450615
968	Q9Y2K1	Zinc finger and BTB domain-containing protein 1	ZBTB1	0.174032	0.0216733
969	Q9Y6X4	Soluble lamin-associated protein of 75 kDa	FAM169A	0.165728	0.009159
970	O75935	Dynactin subunit 3	DCTN3	0.161298	0.0013637
971	A6NI72	Putative neutrophil cytosol factor 1B	NCF1B	0.16038	0.0449721
972	Q9NW82	WD repeat-containing protein 70	WDR70	0.158288	0.0122406
973	Q9Y2D0	Carbonic anhydrase 5B, mitochondrial	CA5B	0.157232	0.0229994
974	O00292	Left-right determination factor 2	LEFTY2	0.153193	0.0060177
975	Q9ULV4	Coronin-1C	CORO1C	0.152979	0.0216015
976	Q96GD0	Chronophin	PDXP	0.152879	0.0317312
977	P32456	Guanylate-binding protein 2	GBP2	0.152519	0.00273432
978	A0A0C4DH25	Immunoglobulin kappa variable 3D-20	IGKV3D-20	0.151229	0.0103278
979	Q03181	Peroxisome proliferator-activated receptor delta	PPARD	0.151043	0.049447
980	Q9BVC5	Ashwin	C2orf49	0.150839	0.0315966
981	Q6ZT21	Transmembrane protein with metallophosphoesterase domain	TMPPE	0.145787	0.0164598
982	Q6UX71	Plexin domain-containing protein 2	PLXDC2	0.143821	0.0141323
983	P57105	Synaptojanin-2-binding protein	SYNJ2BP	0.143639	0.004604
984	Q9Y4C2	TRPM8 channel-associated factor 1	TCAF1	0.143103	0.0402893
985	P49721	Proteasome subunit beta type-2	PSMB2	0.142458	0.00847942
986	O75828	Carbonyl reductase [NADPH] 3	CBR3	0.135647	0.0286736
987	P13498	Cytochrome b-245 light chain	CYBA	0.13114	0.0281617
988	P28676	Grancalcin	GCA	0.127654	0.017163
989	A0A0B4J2H0	Immunoglobulin heavy variable 1-69D	IGHV1-69D	0.126783	0.0463201
990	P20160	Azurocidin	AZU1	0.123513	0.027733
991	Q13595	Transformer-2 protein homolog alpha	TRA2A	0.121552	0.00341128
992	P51689	Arylsulfatase D	ARSD	0.121416	0.0391148
993	Q14624	Inter-alpha-trypsin inhibitor heavy chain H4	ITIH4	0.120949	0.0482173
994	Q13642	Four and a half LIM domains protein 1	FHL1	0.120572	1.28362e-05
995	Q8IZD2	Inactive histone-lysine N-methyltransferase 2E	KMT2E	0.118581	0.0273192
996	P62750	60S ribosomal protein L23a	RPL23A	0.118393	0.00595486
997	A0A075B6P5	Immunoglobulin kappa variable 2-28	IGKV2-28	0.115002	0.0442233
998	Q92831	Histone acetyltransferase KAT2B	KAT2B	0.114649	0.00828223
999	O00519	Fatty-acid amide hydrolase 1	FAAH	0.112116	0.0268586
1000	Q9NVU7	Protein SDA1 homolog	SDAD1	0.104014	0.0105201
1001	P0DTL6	Zinc finger TRAF-type-containing protein 1	ZFTRAF1	0.102585	0.00407531
1002	P04053	DNA nucleotidylexotransferase	DNTT	0.0806111	0.0499931
1003	P35030	Trypsin-3	PRSS3	0.0793355	0.0138301
1004	P04083	Annexin A1	ANXA1	0.0789616	0.00109774
1005	P07477	Serine protease 1	PRSS1	0.0766626	0.0142226
1006	Q14919	Dr1-associated corepressor	DRAP1	0.0697698	0.0126642
1007	Q9BYP7	Serine/threonine-protein kinase WNK3	WNK3	0.0654146	0.0336639
1008	P31997	Carcinoembryonic antigen-related cell adhesion molecule 8	CEACAM8	0.064999	0.02145
1009	P08246	Neutrophil elastase	ELANE	0.0517829	0.00321804
1010	Q6Y288	Beta-1,3-glucosyltransferase	B3GLCT	0.0503556	0.0378624
1011	P02788	Lactotransferrin	LTF	0.0386338	0.00643423
1012	P08311	Cathepsin G	CTSG	0.0249527	0.00174635
1013	P05156	Complement factor I	CFI	0.0249357	0.0252059
1014	P49913	Cathelicidin antimicrobial peptide	CAMP	0.0230321	0.00322235
1015	O76096	Cystatin-F	CST7	0.0124683	4.16518e-05

## Sheet: UCB vs aBM DEP
No.	Protein	Protein name	Gene Name	Fold change	t test p value
1	O43182	Rho GTPase-activating protein 6	ARHGAP6	3.0297	0.0245549
2	Q9HAF1	Chromatin modification-related protein MEAF6	MEAF6	2.94459	0.0169852
3	Q9BXL5	Hemogen	HEMGN	2.74571	0.00121935
4	P12980	Protein lyl-1	LYL1	2.65801	0.0374924
5	Q13342	Nuclear body protein SP140	SP140	2.65738	0.0353389
6	P31749	RAC-alpha serine/threonine-protein kinase	AKT1	2.62935	0.0289328
7	Q9Y6M1	Insulin-like growth factor 2 mRNA-binding protein 2	IGF2BP2	2.60289	1.00925e-05
8	P78362	SRSF protein kinase 2	SRPK2	2.58288	0.0151965
9	Q96NB3	Zinc finger protein 830	ZNF830	2.54051	0.0404074
10	Q8WWP7	GTPase IMAP family member 1	GIMAP1	2.53982	0.0159379
11	Q5BKT4	Dol-P-Glc:Glc(2)Man(9)GlcNAc(2)-PP-Dol alpha-1,2-glucosyltransferase	ALG10	2.43221	0.0476969
12	O94763	Unconventional prefoldin RPB5 interactor 1	URI1	2.30974	0.0232663
13	Q9H1E3	Nuclear ubiquitous casein and cyclin-dependent kinase substrate 1	NUCKS1	2.29489	0.0078817
14	Q14249	Endonuclease G, mitochondrial	ENDOG	2.27931	0.0257989
15	Q9Y5V0	Zinc finger protein 706	ZNF706	2.26218	0.000695235
16	Q9UNF1	Melanoma-associated antigen D2	MAGED2	2.19927	0.000357468
17	Q9BTD8	RNA-binding protein 42	RBM42	2.13989	0.00993789
18	O95169	NADH dehydrogenase [ubiquinone] 1 beta subcomplex subunit 8, mitochondrial	NDUFB8	2.12276	0.0403634
19	O14967	Calmegin	CLGN	2.1203	0.0103523
20	O60831	PRA1 family protein 2	PRAF2	2.09651	0.0044769
21	Q15417	Calponin-3	CNN3	2.0853	0.0104512
22	Q9NP66	High mobility group protein 20A	HMG20A	2.03355	0.007619
23	P04792	Heat shock protein beta-1	HSPB1	2.0312	0.0072338
24	O14548	Cytochrome c oxidase subunit 7A-related protein, mitochondrial	COX7A2L	2.01654	0.00254965
25	Q9Y2Y9	Krueppel-like factor 13	KLF13	2.00156	0.0336176
26	Q9BYJ9	YTH domain-containing family protein 1	YTHDF1	1.98066	0.0153316
27	Q92485	Acid sphingomyelinase-like phosphodiesterase 3b	SMPDL3B	1.97641	0.0331898
28	P30047	GTP cyclohydrolase 1 feedback regulatory protein	GCHFR	1.97216	0.0251051
29	Q9Y580	RNA-binding protein 7	RBM7	1.95647	0.0494492
30	Q8WUF8	Cotranscriptional regulator FAM172A	FAM172A	1.94577	0.00810906
31	Q9Y2H2	Phosphatidylinositide phosphatase SAC2	INPP5F	1.91122	0.0294136
32	Q8N9F7	Lysophospholipase D GDPD1	GDPD1	1.87986	0.00668364
33	O95470	Sphingosine-1-phosphate lyase 1	SGPL1	1.86208	0.0299729
34	Q01581	Hydroxymethylglutaryl-CoA synthase, cytoplasmic	HMGCS1	1.83265	0.00301623
35	A6NJL1	Zinc finger and SCAN domain-containing protein 5B	ZSCAN5B	1.82598	0.0391455
36	Q969J2	Zinc finger protein with KRAB and SCAN domains 4	ZKSCAN4	1.797	0.0461475
37	P07311	Acylphosphatase-1	ACYP1	1.78272	0.0174152
38	Q6PJG2	Mitotic deacetylase-associated SANT domain protein	MIDEAS	1.78207	0.000136183
39	Q9ULU4	Protein kinase C-binding protein 1	ZMYND8	1.77736	0.0110717
40	Q13136	Liprin-alpha-1	PPFIA1	1.77081	0.0352644
41	P23258	Tubulin gamma-1 chain	TUBG1	1.76987	0.00618163
42	Q92522	Histone H1.10	H1-10	1.76594	0.0147115
43	Q66PJ3	ADP-ribosylation factor-like protein 6-interacting protein 4	ARL6IP4	1.76262	0.0129277
44	Q9HC52	Chromobox protein homolog 8	CBX8	1.7507	0.0345475
45	Q8WVB3	Hexosaminidase D	HEXD	1.72779	0.04548
46	Q9HBH5	Retinol dehydrogenase 14	RDH14	1.72634	0.0434221
47	P39687	Acidic leucine-rich nuclear phosphoprotein 32 family member A	ANP32A	1.68819	0.00128617
48	Q9HD47	Ran guanine nucleotide release factor	RANGRF	1.67579	0.0146329
49	Q13151	Heterogeneous nuclear ribonucleoprotein A0	HNRNPA0	1.64612	0.00444614
50	Q8N183	NADH dehydrogenase [ubiquinone] 1 alpha subcomplex assembly factor 2	NDUFAF2	1.6443	0.0275134
51	Q9NNW5	WD repeat-containing protein 6	WDR6	1.62326	0.00755762
52	Q96HR3	Mediator of RNA polymerase II transcription subunit 30	MED30	1.60476	0.00953606
53	Q9NXG2	THUMP domain-containing protein 1	THUMPD1	1.56225	0.0489153
54	Q99081	Transcription factor 12	TCF12	1.5551	0.0222731
55	Q9H334	Forkhead box protein P1	FOXP1	1.53837	0.0275456
56	Q13263	Transcription intermediary factor 1-beta	TRIM28	1.53461	0.00358491
57	Q15853	Upstream stimulatory factor 2	USF2	1.52484	0.0407887
58	P40424	Pre-B-cell leukemia transcription factor 1	PBX1	1.52408	0.0149992
59	Q9P2K3	REST corepressor 3	RCOR3	1.51558	0.0228442
60	Q9NY12	H/ACA ribonucleoprotein complex subunit 1	GAR1	1.51432	0.00590626
61	P07384	Calpain-1 catalytic subunit	CAPN1	0.665408	0.0208542
62	Q7Z4W1	L-xylulose reductase	DCXR	0.664852	0.0403725
63	Q00722	1-phosphatidylinositol 4,5-bisphosphate phosphodiesterase beta-2	PLCB2	0.664455	0.0423509
64	Q02978	Mitochondrial 2-oxoglutarate/malate carrier protein	SLC25A11	0.663994	0.0351164
65	Q709C8	Intermembrane lipid transfer protein VPS13C	VPS13C	0.663727	0.00909039
66	Q92769	Histone deacetylase 2	HDAC2	0.662974	0.0212672
67	P50395	Rab GDP dissociation inhibitor beta	GDI2	0.662706	0.00116521
68	P29692	Elongation factor 1-delta	EEF1D	0.662452	0.0148215
69	P26038	Moesin	MSN	0.662184	0.00402077
70	Q2TAY7	WD40 repeat-containing protein SMU1	SMU1	0.662107	0.00595265
71	Q9H6E4	Coiled-coil domain-containing protein 134	CCDC134	0.662089	0.018451
72	P16401	Histone H1.5	H1-5	0.66175	0.0173318
73	Q8NAV1	Pre-mRNA-splicing factor 38A	PRPF38A	0.66167	0.0179509
74	Q9UDY2	Tight junction protein ZO-2	TJP2	0.661603	0.0399381
75	Q9UJS0	Electrogenic aspartate/glutamate antiporter SLC25A13, mitochondrial	SLC25A13	0.661006	0.0488316
76	Q6YN16	Hydroxysteroid dehydrogenase-like protein 2	HSDL2	0.660813	0.0386349
77	P49368	T-complex protein 1 subunit gamma	CCT3	0.660053	0.00931423
78	Q92619	Rho GTPase-activating protein 45	ARHGAP45	0.660044	0.0478144
79	O15355	Protein phosphatase 1G	PPM1G	0.660009	0.00831962
80	P31150	Rab GDP dissociation inhibitor alpha	GDI1	0.659936	0.0316915
81	Q6UW68	Transmembrane protein 205	TMEM205	0.659799	0.0107164
82	Q86SF2	N-acetylgalactosaminyltransferase 7	GALNT7	0.659273	0.00216756
83	O43264	Centromere/kinetochore protein zw10 homolog	ZW10	0.658756	0.0328178
84	Q9P289	Serine/threonine-protein kinase 26	STK26	0.658262	0.0204287
85	O00231	26S proteasome non-ATPase regulatory subunit 11	PSMD11	0.658099	0.00132867
86	Q02880	DNA topoisomerase 2-beta	TOP2B	0.658037	0.00737957
87	P53999	Activated RNA polymerase II transcriptional coactivator p15	SUB1	0.657606	0.0249663
88	P18859	ATP synthase-coupling factor 6, mitochondrial	ATP5PF	0.656937	0.0301871
89	Q99816	Tumor susceptibility gene 101 protein	TSG101	0.656785	0.0262011
90	P08865	40S ribosomal protein SA	RPSA	0.656546	0.0143407
91	P48643	T-complex protein 1 subunit epsilon	CCT5	0.655701	0.000313485
92	Q9BQ67	Glutamate-rich WD repeat-containing protein 1	GRWD1	0.655451	0.011748
93	Q9Y221	60S ribosome subunit biogenesis protein NIP7 homolog	NIP7	0.654834	0.0484871
94	Q9HAU5	Regulator of nonsense transcripts 2	UPF2	0.65476	0.00882288
95	P62333	26S proteasome regulatory subunit 10B	PSMC6	0.654647	4.71769e-05
96	O43813	Glutathione S-transferase LANCL1	LANCL1	0.654282	0.00390655
97	Q15437	Protein transport protein Sec23B	SEC23B	0.652582	0.000676648
98	Q7Z5R6	Amyloid beta A4 precursor protein-binding family B member 1-interacting protein	APBB1IP	0.652355	0.0129938
99	P21399	Cytoplasmic aconitate hydratase	ACO1	0.652235	0.0163498
100	Q9UNS2	COP9 signalosome complex subunit 3	COPS3	0.652116	0.00451901
101	Q9Y608	Leucine-rich repeat flightless-interacting protein 2	LRRFIP2	0.651606	0.00643258
102	Q92900	Regulator of nonsense transcripts 1	UPF1	0.650789	0.000476168
103	P10412	Histone H1.4	H1-4	0.650736	0.00297966
104	Q14566	DNA replication licensing factor MCM6	MCM6	0.650569	3.26108e-05
105	Q12912	Inositol 1,4,5-triphosphate receptor associated 2	IRAG2	0.649487	0.0352146
106	O75368	Adapter SH3BGRL	SH3BGRL	0.648788	0.000838256
107	O60826	Coiled-coil domain-containing protein 22	CCDC22	0.648738	0.0427649
108	P07195	L-lactate dehydrogenase B chain	LDHB	0.648472	0.0328643
109	P51659	Peroxisomal multifunctional enzyme type 2	HSD17B4	0.648152	0.00807913
110	Q92896	Golgi apparatus protein 1	GLG1	0.647768	0.0169931
111	Q9UK76	Jupiter microtubule associated homolog 1	JPT1	0.647764	0.000823296
112	P22102	Trifunctional purine biosynthetic protein adenosine-3	GART	0.647037	0.000471748
113	Q9NY27	Serine/threonine-protein phosphatase 4 regulatory subunit 2	PPP4R2	0.647	0.00493221
114	Q9Y2D5	A-kinase anchor protein 2	AKAP2	0.645724	0.0183656
115	Q13237	cGMP-dependent protein kinase 2	PRKG2	0.645618	0.00563954
116	P13667	Protein disulfide-isomerase A4	PDIA4	0.645297	0.0137432
117	Q12769	Nuclear pore complex protein Nup160	NUP160	0.644003	0.0138091
118	O95630	STAM-binding protein	STAMBP	0.643741	0.00261785
119	Q92598	Heat shock protein 105 kDa	HSPH1	0.643527	0.0133454
120	Q96A65	Exocyst complex component 4	EXOC4	0.643131	0.00753048
121	Q9Y262	Eukaryotic translation initiation factor 3 subunit L	EIF3L	0.643057	0.00145148
122	Q9GZY6	Linker for activation of T-cells family member 2	LAT2	0.642959	0.0121439
123	Q05519	Serine/arginine-rich splicing factor 11	SRSF11	0.642317	0.040841
124	P04844	Dolichyl-diphosphooligosaccharide--protein glycosyltransferase subunit 2	RPN2	0.641913	0.00639446
125	P63208	S-phase kinase-associated protein 1	SKP1	0.641512	0.0163374
126	P41250	Glycine--tRNA ligase	GARS1	0.640535	0.0433788
127	P28340	DNA polymerase delta catalytic subunit	POLD1	0.640082	0.00102895
128	Q9NWX6	Probable tRNA(His) guanylyltransferase	THG1L	0.640002	0.04784
129	Q96RL7	Intermembrane lipid transfer protein VPS13A	VPS13A	0.639882	0.0310368
130	P54727	UV excision repair protein RAD23 homolog B	RAD23B	0.639468	0.00191991
131	Q96F86	Enhancer of mRNA-decapping protein 3	EDC3	0.638336	0.00219005
132	P20338	Ras-related protein Rab-4A	RAB4A	0.637787	0.000132513
133	P08240	Signal recognition particle receptor subunit alpha	SRPRA	0.636852	0.00943444
134	P30040	Endoplasmic reticulum resident protein 29	ERP29	0.636786	0.0159552
135	Q13617	Cullin-2	CUL2	0.636126	0.0088232
136	O94776	Metastasis-associated protein MTA2	MTA2	0.635817	0.00956216
137	P05198	Eukaryotic translation initiation factor 2 subunit 1	EIF2S1	0.634476	0.00114034
138	P61247	40S ribosomal protein S3a	RPS3A	0.634473	0.00834127
139	Q8IXM6	Nurim	NRM	0.633951	0.00213394
140	P48637	Glutathione synthetase	GSS	0.633877	0.00227347
141	P33316	Deoxyuridine 5'-triphosphate nucleotidohydrolase, mitochondrial	DUT	0.633705	0.00104644
142	P30622	CAP-Gly domain-containing linker protein 1	CLIP1	0.633501	0.0287425
143	Q15084	Protein disulfide-isomerase A6	PDIA6	0.63332	0.00900703
144	Q9UNM6	26S proteasome non-ATPase regulatory subunit 13	PSMD13	0.633264	0.00362706
145	Q13045	Protein flightless-1 homolog	FLII	0.633255	0.0313378
146	P52306	Rap1 GTPase-GDP dissociation stimulator 1	RAP1GDS1	0.633235	0.0112082
147	Q99700	Ataxin-2	ATXN2	0.632972	0.00811291
148	P80303	Nucleobindin-2	NUCB2	0.632315	0.000135157
149	P30520	Adenylosuccinate synthetase isozyme 2	ADSS2	0.632255	0.00287273
150	Q9H832	Ubiquitin-conjugating enzyme E2 Z	UBE2Z	0.631977	0.00558278
151	Q99615	DnaJ homolog subfamily C member 7	DNAJC7	0.631059	0.0054117
152	P62993	Growth factor receptor-bound protein 2	GRB2	0.629865	0.0215844
153	Q9UIQ6	Leucyl-cystinyl aminopeptidase	LNPEP	0.629469	0.00523707
154	Q9UBS4	DnaJ homolog subfamily B member 11	DNAJB11	0.62881	0.00195475
155	P35244	Replication protein A 14 kDa subunit	RPA3	0.62865	0.014555
156	P62244	40S ribosomal protein S15a	RPS15A	0.628614	0.0193891
157	P60510	Serine/threonine-protein phosphatase 4 catalytic subunit	PPP4C	0.628087	0.0034287
158	Q14498	RNA-binding protein 39	RBM39	0.627253	0.00577238
159	Q9NPQ8	Synembryn-A	RIC8A	0.626949	0.0125366
160	Q8TCD5	5'(3')-deoxyribonucleotidase, cytosolic type	NT5C	0.626608	0.00431561
161	P60900	Proteasome subunit alpha type-6	PSMA6	0.626375	0.000255185
162	Q9NZM3	Intersectin-2	ITSN2	0.625723	0.0426213
163	O75676	Ribosomal protein S6 kinase alpha-4	RPS6KA4	0.625349	0.0367092
164	Q7L2H7	Eukaryotic translation initiation factor 3 subunit M	EIF3M	0.624823	0.0178065
165	P23526	Adenosylhomocysteinase	AHCY	0.624702	0.01882
166	Q9Y376	Calcium-binding protein 39	CAB39	0.624563	0.01432
167	P43307	Translocon-associated protein subunit alpha	SSR1	0.624376	0.00187993
168	P42345	Serine/threonine-protein kinase mTOR	MTOR	0.624042	0.0135448
169	Q9UJW0	Dynactin subunit 4	DCTN4	0.623893	0.0075812
170	Q9P2K8	eIF-2-alpha kinase GCN2	EIF2AK4	0.623072	0.0283972
171	Q6JBY9	CapZ-interacting protein	RCSD1	0.623053	0.0148606
172	P31946	14-3-3 protein beta/alpha	YWHAB	0.623014	2.26767e-05
173	P46379	Large proline-rich protein BAG6	BAG6	0.622838	0.0392791
174	P43686	26S proteasome regulatory subunit 6B	PSMC4	0.62236	0.00425097
175	P61006	Ras-related protein Rab-8A	RAB8A	0.621348	0.00913107
176	Q9BUN8	Derlin-1	DERL1	0.620045	0.0454792
177	Q14232	Translation initiation factor eIF-2B subunit alpha	EIF2B1	0.619853	0.0355489
178	Q5SW79	Centrosomal protein of 170 kDa	CEP170	0.61973	0.0430055
179	Q9Y678	Coatomer subunit gamma-1	COPG1	0.619567	0.00142211
180	Q9H3U1	Protein unc-45 homolog A	UNC45A	0.619372	0.00428622
181	Q14790	Caspase-8	CASP8	0.619348	0.00351005
182	P27348	14-3-3 protein theta	YWHAQ	0.618793	3.14082e-05
183	Q9Y4P3	Transducin beta-like protein 2	TBL2	0.618529	0.0236588
184	Q9Y2Q3	Glutathione S-transferase kappa 1	GSTK1	0.618523	0.0479734
185	P36639	Oxidized purine nucleoside triphosphate hydrolase	NUDT1	0.618294	0.00103336
186	Q14258	E3 ubiquitin/ISG15 ligase TRIM25	TRIM25	0.618211	0.0386527
187	P14618	Pyruvate kinase PKM	PKM	0.617757	0.00776891
188	Q9HCE0	Ectopic P granules protein 5 homolog	EPG5	0.617239	0.00878127
189	Q9Y5X3	Sorting nexin-5	SNX5	0.616926	0.0317558
190	P40937	Replication factor C subunit 5	RFC5	0.61669	0.00781886
191	P22033	Methylmalonyl-CoA mutase, mitochondrial	MMUT	0.616399	0.0138529
192	Q6ZNJ1	Neurobeachin-like protein 2	NBEAL2	0.616222	0.0433199
193	P61160	Actin-related protein 2	ACTR2	0.615544	0.0267217
194	Q16881	Thioredoxin reductase 1, cytoplasmic	TXNRD1	0.615227	0.011232
195	P04406	Glyceraldehyde-3-phosphate dehydrogenase	GAPDH	0.615104	0.000242362
196	Q9UGP8	Translocation protein SEC63 homolog	SEC63	0.614784	0.00404247
197	Q9H7N4	Splicing factor, arginine/serine-rich 19	SCAF1	0.614184	0.0288655
198	O75934	Pre-mRNA-splicing factor SPF27	BCAS2	0.612729	0.0228737
199	Q96B97	SH3 domain-containing kinase-binding protein 1	SH3KBP1	0.612714	0.0139419
200	Q99828	Calcium and integrin-binding protein 1	CIB1	0.611889	0.0421225
201	P61106	Ras-related protein Rab-14	RAB14	0.611794	0.00357018
202	P49720	Proteasome subunit beta type-3	PSMB3	0.611299	0.00251696
203	O43175	D-3-phosphoglycerate dehydrogenase	PHGDH	0.610845	0.0111637
204	Q9UK41	Vacuolar protein sorting-associated protein 28 homolog	VPS28	0.610647	0.0250612
205	Q92615	La-related protein 4B	LARP4B	0.609661	0.0245414
206	Q14244	Ensconsin	MAP7	0.609311	0.049951
207	P35610	Sterol O-acyltransferase 1	SOAT1	0.607434	0.00240912
208	A6NDU8	RAB7A-interacting MON1-CCZ1 complex subunit 1	RIMOC1	0.606995	0.0289772
209	O95453	Poly(A)-specific ribonuclease PARN	PARN	0.606877	0.0220918
210	Q9Y4P1	Cysteine protease ATG4B	ATG4B	0.606607	0.0040282
211	Q9NXH9	tRNA (guanine(26)-N(2))-dimethyltransferase	TRMT1	0.606093	0.0424134
212	P40925	Malate dehydrogenase, cytoplasmic	MDH1	0.605938	0.0349599
213	Q13464	Rho-associated protein kinase 1	ROCK1	0.605549	0.036414
214	P63151	Serine/threonine-protein phosphatase 2A 55 kDa regulatory subunit B alpha isoform	PPP2R2A	0.605176	0.0208057
215	Q14671	Pumilio homolog 1	PUM1	0.604227	2.68764e-05
216	P36871	Phosphoglucomutase-1	PGM1	0.604038	0.00948346
217	Q8TBC4	NEDD8-activating enzyme E1 catalytic subunit	UBA3	0.603829	0.00192113
218	O43684	Mitotic checkpoint protein BUB3	BUB3	0.603388	0.00458516
219	O75027	Iron-sulfur clusters transporter ABCB7, mitochondrial	ABCB7	0.603095	0.0160915
220	P14854	Cytochrome c oxidase subunit 6B1	COX6B1	0.602605	0.0250763
221	Q6P6C2	RNA demethylase ALKBH5	ALKBH5	0.602372	0.0132627
222	Q9BXS5	AP-1 complex subunit mu-1	AP1M1	0.602343	0.00150334
223	Q96Q11	CCA tRNA nucleotidyltransferase 1, mitochondrial	TRNT1	0.602321	0.0322395
224	Q8IYM9	E3 ubiquitin-protein ligase TRIM22	TRIM22	0.601604	0.0284002
225	O95373	Importin-7	IPO7	0.601363	0.00531412
226	Q9NZN8	CCR4-NOT transcription complex subunit 2	CNOT2	0.601338	0.0303746
227	P51398	28S ribosomal protein S29, mitochondrial	DAP3	0.601332	0.0117749
228	P35606	Coatomer subunit beta'	COPB2	0.601099	0.00021487
229	P04632	Calpain small subunit 1	CAPNS1	0.600506	0.0318805
230	Q9UHB6	LIM domain and actin-binding protein 1	LIMA1	0.600249	0.00255837
231	P32321	Deoxycytidylate deaminase	DCTD	0.599459	0.00238697
232	Q9UL03	Integrator complex subunit 6	INTS6	0.598673	0.0108072
233	O43765	Small glutamine-rich tetratricopeptide repeat-containing protein alpha	SGTA	0.598246	0.0310058
234	P11172	Uridine 5'-monophosphate synthase	UMPS	0.59813	0.0379846
235	Q7L2E3	ATP-dependent RNA helicase DHX30	DHX30	0.597715	0.0331697
236	Q9UPX0	Protein turtle homolog B	IGSF9B	0.597339	0.0273341
237	P83876	Thioredoxin-like protein 4A	TXNL4A	0.597321	0.0305961
238	P50991	T-complex protein 1 subunit delta	CCT4	0.596212	1.49803e-05
239	O94992	Protein HEXIM1	HEXIM1	0.596013	0.0126444
240	Q9NVX2	Notchless protein homolog 1	NLE1	0.595921	0.000425074
241	Q6PJG6	BRCA1-associated ATM activator 1	BRAT1	0.595686	0.00276683
242	O15371	Eukaryotic translation initiation factor 3 subunit D	EIF3D	0.59542	0.000364028
243	P0DP23	Calmodulin-1	CALM1	0.595	0.00250395
244	P52594	Arf-GAP domain and FG repeat-containing protein 1	AGFG1	0.594387	0.0364322
245	Q9H2G2	STE20-like serine/threonine-protein kinase	SLK	0.594321	0.0274279
246	Q9UL40	Zinc finger protein 346	ZNF346	0.592752	0.00783804
247	P24539	ATP synthase F(0) complex subunit B1, mitochondrial	ATP5PB	0.591757	0.00308556
248	Q9BY50	Signal peptidase complex catalytic subunit SEC11C	SEC11C	0.591707	0.036304
249	P50213	Isocitrate dehydrogenase [NAD] subunit alpha, mitochondrial	IDH3A	0.591578	0.0162603
250	O14818	Proteasome subunit alpha type-7	PSMA7	0.591415	0.00286469
251	P07737	Profilin-1	PFN1	0.591403	0.0152515
252	Q6IBS0	Twinfilin-2	TWF2	0.591383	0.0388384
253	P46736	Lys-63-specific deubiquitinase BRCC36	BRCC3	0.590339	0.0467465
254	Q99986	Serine/threonine-protein kinase VRK1	VRK1	0.590136	0.00147191
255	P42566	Epidermal growth factor receptor substrate 15	EPS15	0.590055	0.00571023
256	O95163	Elongator complex protein 1	ELP1	0.589931	0.0129723
257	Q8TC07	TBC1 domain family member 15	TBC1D15	0.589305	0.00214173
258	P60709	Actin, cytoplasmic 1	ACTB	0.589017	0.0198495
259	Q5M775	Cytospin-B	SPECC1	0.588583	0.0239835
260	Q9H0E9	Bromodomain-containing protein 8	BRD8	0.588493	0.0227784
261	P06396	Gelsolin	GSN	0.588476	0.0114134
262	Q9NQC3	Reticulon-4	RTN4	0.588425	0.0366517
263	Q6ZSR9	Uncharacterized protein FLJ45252		0.588405	0.00336737
264	Q8IZ83	Aldehyde dehydrogenase family 16 member A1	ALDH16A1	0.58757	0.0265557
265	P61158	Actin-related protein 3	ACTR3	0.586218	0.0185713
266	P12081	Histidine--tRNA ligase, cytoplasmic	HARS1	0.586179	0.00359091
267	Q92688	Acidic leucine-rich nuclear phosphoprotein 32 family member B	ANP32B	0.585957	0.00969808
268	P42025	Beta-centractin	ACTR1B	0.58592	0.00244569
269	O14672	Disintegrin and metalloproteinase domain-containing protein 10	ADAM10	0.585237	0.00444451
270	P54886	Delta-1-pyrroline-5-carboxylate synthase	ALDH18A1	0.584964	0.00638691
271	Q68D91	Acyl-coenzyme A thioesterase MBLAC2	MBLAC2	0.584913	0.00160863
272	Q9Y2X7	ARF GTPase-activating protein GIT1	GIT1	0.584819	0.00979592
273	Q13409	Cytoplasmic dynein 1 intermediate chain 2	DYNC1I2	0.584652	0.0276659
274	O14981	TATA-binding protein-associated factor 172	BTAF1	0.58445	0.0119091
275	P48556	26S proteasome non-ATPase regulatory subunit 8	PSMD8	0.584183	0.0275219
276	Q9HCG8	Pre-mRNA-splicing factor CWC22 homolog	CWC22	0.583871	0.0414491
277	P14868	Aspartate--tRNA ligase, cytoplasmic	DARS1	0.582548	0.000236283
278	P54577	Tyrosine--tRNA ligase, cytoplasmic	YARS1	0.582437	0.00796283
279	Q96FZ2	Abasic site processing protein HMCES	HMCES	0.582179	0.0359666
280	Q8WXX5	DnaJ homolog subfamily C member 9	DNAJC9	0.582123	0.0458317
281	Q9BZE4	GTP-binding protein 4	GTPBP4	0.582112	0.0082317
282	P60891	Ribose-phosphate pyrophosphokinase 1	PRPS1	0.581919	0.00390065
283	P46459	Vesicle-fusing ATPase	NSF	0.581826	0.0401394
284	Q92905	COP9 signalosome complex subunit 5	COPS5	0.581361	0.000189812
285	Q05086	Ubiquitin-protein ligase E3A	UBE3A	0.580769	0.0397332
286	Q9UM22	Mammalian ependymin-related protein 1	EPDR1	0.580546	0.0285796
287	P50990	T-complex protein 1 subunit theta	CCT8	0.579835	0.00748253
288	P78536	Disintegrin and metalloproteinase domain-containing protein 17	ADAM17	0.579735	0.00947407
289	Q9BZQ6	ER degradation-enhancing alpha-mannosidase-like protein 3	EDEM3	0.579677	0.00348749
290	P63241	Eukaryotic translation initiation factor 5A-1	EIF5A	0.579534	0.00354545
291	Q96NB1	Centrosomal protein 20	CEP20	0.578535	0.0292742
292	Q9H2H8	Peptidyl-prolyl cis-trans isomerase-like 3	PPIL3	0.577757	0.00288146
293	P50570	Dynamin-2	DNM2	0.577535	0.0303311
294	O43493	Trans-Golgi network integral membrane protein 2	TGOLN2	0.576688	0.00721644
295	P20839	Inosine-5'-monophosphate dehydrogenase 1	IMPDH1	0.576532	0.00177833
296	P19623	Spermidine synthase	SRM	0.576272	0.00010811
297	Q5TBB1	Ribonuclease H2 subunit B	RNASEH2B	0.576256	0.00740841
298	O43447	Peptidyl-prolyl cis-trans isomerase H	PPIH	0.576063	0.0281547
299	P49848	Transcription initiation factor TFIID subunit 6	TAF6	0.575692	0.0454974
300	Q9BT09	Protein canopy homolog 3	CNPY3	0.574302	0.00449895
301	Q99627	COP9 signalosome complex subunit 8	COPS8	0.573362	0.00490535
302	Q04760	Lactoylglutathione lyase	GLO1	0.573152	0.00255936
303	P49748	Very long-chain specific acyl-CoA dehydrogenase, mitochondrial	ACADVL	0.572948	0.0075812
304	Q13492	Phosphatidylinositol-binding clathrin assembly protein	PICALM	0.572652	0.0248524
305	O95155	Ubiquitin conjugation factor E4 B	UBE4B	0.572571	0.00830937
306	Q99543	DnaJ homolog subfamily C member 2	DNAJC2	0.572147	0.00754995
307	P28062	Proteasome subunit beta type-8	PSMB8	0.572027	0.0325084
308	P53041	Serine/threonine-protein phosphatase 5	PPP5C	0.571779	0.0143183
309	Q96A33	PAT complex subunit CCDC47	CCDC47	0.571623	0.00988629
310	Q9GZZ1	N-alpha-acetyltransferase 50	NAA50	0.571318	0.0363145
311	Q3LXA3	Triokinase/FMN cyclase	TKFC	0.570387	0.043146
312	Q15427	Splicing factor 3B subunit 4	SF3B4	0.569819	0.0471129
313	P61513	60S ribosomal protein L37a	RPL37A	0.569456	0.0202385
314	Q8N6R0	eEF1A lysine and N-terminal methyltransferase	METTL13	0.568774	0.00199943
315	P20810	Calpastatin	CAST	0.568665	0.0285041
316	Q9UBQ5	Eukaryotic translation initiation factor 3 subunit K	EIF3K	0.568541	0.0322792
317	P23284	Peptidyl-prolyl cis-trans isomerase B	PPIB	0.568463	0.00893231
318	Q12904	Aminoacyl tRNA synthase complex-interacting multifunctional protein 1	AIMP1	0.568255	0.00194145
319	O00329	Phosphatidylinositol 4,5-bisphosphate 3-kinase catalytic subunit delta isoform	PIK3CD	0.567706	0.00139767
320	P06744	Glucose-6-phosphate isomerase	GPI	0.567364	0.00227882
321	P78316	Nucleolar protein 14	NOP14	0.566807	0.0175042
322	Q06187	Tyrosine-protein kinase BTK	BTK	0.566696	0.0111057
323	Q9H4A4	Aminopeptidase B	RNPEP	0.566616	0.0298584
324	Q02809	Procollagen-lysine,2-oxoglutarate 5-dioxygenase 1	PLOD1	0.566328	0.0242819
325	Q9GZT3	SRA stem-loop-interacting RNA-binding protein, mitochondrial	SLIRP	0.566206	0.00544836
326	Q14165	Malectin	MLEC	0.56599	0.00153305
327	Q53H82	Endoribonuclease LACTB2	LACTB2	0.565414	0.0201976
328	Q9Y6G9	Cytoplasmic dynein 1 light intermediate chain 1	DYNC1LI1	0.565124	0.00191466
329	Q9HBI0	Gamma-parvin	PARVG	0.564893	0.0113951
330	O00148	ATP-dependent RNA helicase DDX39A	DDX39A	0.564586	0.0037702
331	P54652	Heat shock-related 70 kDa protein 2	HSPA2	0.56412	0.0180274
332	P34897	Serine hydroxymethyltransferase, mitochondrial	SHMT2	0.564066	0.013249
333	P63092	Guanine nucleotide-binding protein G(s) subunit alpha isoforms short	GNAS	0.56243	0.0206065
334	Q9Y394	Dehydrogenase/reductase SDR family member 7	DHRS7	0.562357	0.00366657
335	Q6L8Q7	2',5'-phosphodiesterase 12	PDE12	0.562038	0.000513725
336	Q9Y6C9	Mitochondrial carrier homolog 2	MTCH2	0.561299	0.00286602
337	Q9BTE1	Dynactin subunit 5	DCTN5	0.561226	0.0155939
338	O75390	Citrate synthase, mitochondrial	CS	0.560939	0.0422781
339	Q3V6T2	Girdin	CCDC88A	0.560926	0.00321126
340	Q8TEX9	Importin-4	IPO4	0.56062	0.000447287
341	P14625	Endoplasmin	HSP90B1	0.560276	0.00714426
342	O43252	Bifunctional 3'-phosphoadenosine 5'-phosphosulfate synthase 1	PAPSS1	0.559211	0.00861322
343	P63010	AP-2 complex subunit beta	AP2B1	0.559192	0.0253503
344	Q5JPH6	Probable glutamate--tRNA ligase, mitochondrial	EARS2	0.558437	0.00486464
345	O43768	Alpha-endosulfine	ENSA	0.558185	0.0238941
346	P36969	Phospholipid hydroperoxide glutathione peroxidase	GPX4	0.558162	0.0158281
347	Q6DD88	Atlastin-3	ATL3	0.557791	0.0141865
348	Q8WZA0	Protein LZIC	LZIC	0.557741	0.0414219
349	P36405	ADP-ribosylation factor-like protein 3	ARL3	0.557581	0.00155539
350	Q03518	Antigen peptide transporter 1	TAP1	0.557549	0.0428922
351	P28065	Proteasome subunit beta type-9	PSMB9	0.557305	0.00573698
352	P27701	CD82 antigen	CD82	0.55727	0.00598384
353	Q9Y508	E3 ubiquitin-protein ligase RNF114	RNF114	0.557142	0.00556042
354	O14744	Protein arginine N-methyltransferase 5	PRMT5	0.557142	0.00788647
355	Q14764	Major vault protein	MVP	0.556476	0.0397606
356	Q9Y512	Sorting and assembly machinery component 50 homolog	SAMM50	0.556326	0.0181083
357	Q13630	GDP-L-fucose synthase	GFUS	0.556178	0.0382922
358	P09543	2',3'-cyclic-nucleotide 3'-phosphodiesterase	CNP	0.556084	0.00733378
359	P21964	Catechol O-methyltransferase	COMT	0.556045	0.0116039
360	Q99613	Eukaryotic translation initiation factor 3 subunit C	EIF3C	0.555703	0.000238978
361	Q14139	Ubiquitin conjugation factor E4 A	UBE4A	0.554795	0.0289386
362	Q9HB21	Pleckstrin homology domain-containing family A member 1	PLEKHA1	0.55434	0.0235257
363	O15397	Importin-8	IPO8	0.554311	7.50725e-05
364	Q6P1K2	Polyamine-modulated factor 1	PMF1	0.55411	0.0216725
365	P22392	Nucleoside diphosphate kinase B	NME2	0.554076	0.014643
366	P17987	T-complex protein 1 subunit alpha	TCP1	0.553781	0.00353788
367	O15212	Prefoldin subunit 6	PFDN6	0.553605	0.00198901
368	Q9BYV8	Centrosomal protein of 41 kDa	CEP41	0.553396	0.00566698
369	Q9Y6Y8	SEC23-interacting protein	SEC23IP	0.552896	0.0133016
370	Q8N1G0	Zinc finger protein 687	ZNF687	0.552532	0.0215604
371	P27707	Deoxycytidine kinase	DCK	0.551713	0.00639161
372	Q14155	Rho guanine nucleotide exchange factor 7	ARHGEF7	0.551107	0.00700405
373	P15848	Arylsulfatase B	ARSB	0.551085	0.0442692
374	Q53H96	Pyrroline-5-carboxylate reductase 3	PYCR3	0.550587	0.0463577
375	P51149	Ras-related protein Rab-7a	RAB7A	0.550455	0.0103034
376	Q00610	Clathrin heavy chain 1	CLTC	0.550275	0.0399318
377	P26358	DNA (cytosine-5)-methyltransferase 1	DNMT1	0.550263	0.00354605
378	O43292	Glycosylphosphatidylinositol anchor attachment 1 protein	GPAA1	0.547549	0.0057103
379	P30419	Glycylpeptide N-tetradecanoyltransferase 1	NMT1	0.546853	0.00860734
380	Q92890	Ubiquitin recognition factor in ER-associated degradation protein 1	UFD1	0.546636	0.000423593
381	P12268	Inosine-5'-monophosphate dehydrogenase 2	IMPDH2	0.546557	0.000569453
382	P04062	Lysosomal acid glucosylceramidase	GBA1	0.546283	0.0189078
383	P27797	Calreticulin	CALR	0.545139	0.00101813
384	P25398	40S ribosomal protein S12	RPS12	0.544333	0.031782
385	P43155	Carnitine O-acetyltransferase	CRAT	0.543963	0.028993
386	Q9HB07	MYG1 exonuclease	MYG1	0.543737	0.00811281
387	P04040	Catalase	CAT	0.54341	0.00273457
388	Q9NZL9	Methionine adenosyltransferase 2 subunit beta	MAT2B	0.543327	0.0291282
389	Q01469	Fatty acid-binding protein 5	FABP5	0.543294	0.0191066
390	Q13011	Delta(3,5)-Delta(2,4)-dienoyl-CoA isomerase, mitochondrial	ECH1	0.542938	0.0283408
391	P20674	Cytochrome c oxidase subunit 5A, mitochondrial	COX5A	0.542605	0.0375539
392	Q9H299	SH3 domain-binding glutamic acid-rich-like protein 3	SH3BGRL3	0.542498	0.0071482
393	P40227	T-complex protein 1 subunit zeta	CCT6A	0.542062	0.0496868
394	Q9BVL2	Nucleoporin p58/p45	NUP58	0.541913	0.012414
395	P07437	Tubulin beta chain	TUBB	0.54175	0.0355231
396	O95782	AP-2 complex subunit alpha-1	AP2A1	0.541381	0.0133423
397	O95251	Histone acetyltransferase KAT7	KAT7	0.541081	0.0180914
398	Q9NQT5	Exosome complex component RRP40	EXOSC3	0.540037	0.0176908
399	Q9UGN4	CMRF35-like molecule 8	CD300A	0.538649	0.0129037
400	Q9BZH6	WD repeat-containing protein 11	WDR11	0.538172	0.0273741
401	P62081	40S ribosomal protein S7	RPS7	0.538022	0.0249789
402	P35613	Basigin	BSG	0.537801	0.00100031
403	O43488	Aflatoxin B1 aldehyde reductase member 2	AKR7A2	0.537684	0.00447536
404	Q32P44	Echinoderm microtubule-associated protein-like 3	EML3	0.537479	0.0133195
405	P60953	Cell division control protein 42 homolog	CDC42	0.537379	0.0300612
406	P17844	Probable ATP-dependent RNA helicase DDX5	DDX5	0.537245	0.010289
407	O75688	Protein phosphatase 1B	PPM1B	0.536355	0.0187692
408	Q9BRJ2	39S ribosomal protein L45, mitochondrial	MRPL45	0.536098	0.010056
409	Q92947	Glutaryl-CoA dehydrogenase, mitochondrial	GCDH	0.535717	0.0021126
410	Q05516	Zinc finger and BTB domain-containing protein 16	ZBTB16	0.535107	0.0369763
411	Q86UV5	Ubiquitin carboxyl-terminal hydrolase 48	USP48	0.535026	0.025956
412	Q8IZP0	Abl interactor 1	ABI1	0.534835	0.00492062
413	O75534	Cold shock domain-containing protein E1	CSDE1	0.534184	0.00364496
414	Q15797	Mothers against decapentaplegic homolog 1	SMAD1	0.533874	0.00263019
415	O95870	Phosphatidylserine lipase ABHD16A	ABHD16A	0.533552	0.0329114
416	Q9HB19	Pleckstrin homology domain-containing family A member 2	PLEKHA2	0.533416	0.00727412
417	P54920	Alpha-soluble NSF attachment protein	NAPA	0.533355	0.00393081
418	Q9UKG1	DCC-interacting protein 13-alpha	APPL1	0.5325	4.25785e-05
419	Q92597	Protein NDRG1	NDRG1	0.532129	0.0227816
420	Q13451	Peptidyl-prolyl cis-trans isomerase FKBP5	FKBP5	0.531989	0.00883057
421	Q6PD62	RNA polymerase-associated protein CTR9 homolog	CTR9	0.531969	0.0143825
422	Q96T83	Sodium/hydrogen exchanger 7	SLC9A7	0.531658	0.00156866
423	O14976	Cyclin-G-associated kinase	GAK	0.530579	0.0357821
424	P11021	Endoplasmic reticulum chaperone BiP	HSPA5	0.530101	0.0006468
425	Q5T447	E3 ubiquitin-protein ligase HECTD3	HECTD3	0.529093	0.0162995
426	P57764	Gasdermin-D	GSDMD	0.528947	0.0143095
427	P13489	Ribonuclease inhibitor	RNH1	0.528455	0.0497017
428	Q96M27	Protein PRRC1	PRRC1	0.528452	0.00477248
429	Q9BWD1	Acetyl-CoA acetyltransferase, cytosolic	ACAT2	0.52819	0.043842
430	Q13642	Four and a half LIM domains protein 1	FHL1	0.527838	0.000428126
431	Q8NBS9	Thioredoxin domain-containing protein 5	TXNDC5	0.526789	0.0157076
432	Q9NUM4	Transmembrane protein 106B	TMEM106B	0.526687	0.00176106
433	Q07020	60S ribosomal protein L18	RPL18	0.526454	0.03768
434	Q9Y2L9	Leucine-rich repeat and calponin homology domain-containing protein 1	LRCH1	0.526172	0.0415417
435	Q4G0N4	NAD kinase 2, mitochondrial	NADK2	0.525771	0.0239515
436	P61088	Ubiquitin-conjugating enzyme E2 N	UBE2N	0.525648	0.00410987
437	P48444	Coatomer subunit delta	ARCN1	0.525405	0.00153586
438	P49257	Protein ERGIC-53	LMAN1	0.524563	0.0149046
439	P52630	Signal transducer and activator of transcription 2	STAT2	0.523471	0.00379899
440	P55084	Trifunctional enzyme subunit beta, mitochondrial	HADHB	0.523194	0.047786
441	Q9BRX5	DNA replication complex GINS protein PSF3	GINS3	0.522299	0.0457728
442	P18031	Tyrosine-protein phosphatase non-receptor type 1	PTPN1	0.522245	0.0263853
443	Q9P2N5	RNA-binding protein 27	RBM27	0.522134	0.0461886
444	Q13459	Unconventional myosin-IXb	MYO9B	0.521944	0.0273911
445	P41226	Ubiquitin-like modifier-activating enzyme 7	UBA7	0.521622	0.0118343
446	Q14653	Interferon regulatory factor 3	IRF3	0.521373	0.0214611
447	O00160	Unconventional myosin-If	MYO1F	0.521046	0.0360928
448	Q9C0E2	Exportin-4	XPO4	0.520428	0.037347
449	P35998	26S proteasome regulatory subunit 7	PSMC2	0.518576	0.00720775
450	Q13555	Calcium/calmodulin-dependent protein kinase type II subunit gamma	CAMK2G	0.51855	0.0184206
451	Q92544	Transmembrane 9 superfamily member 4	TM9SF4	0.51838	0.0227339
452	Q9BV40	Vesicle-associated membrane protein 8	VAMP8	0.518299	0.0372027
453	Q15276	Rab GTPase-binding effector protein 1	RABEP1	0.518139	0.00127833
454	Q9H1Y0	Autophagy protein 5	ATG5	0.517551	0.00248256
455	Q15067	Peroxisomal acyl-coenzyme A oxidase 1	ACOX1	0.517462	0.0074201
456	Q9Y266	Nuclear migration protein nudC	NUDC	0.517441	0.000940834
457	O75251	NADH dehydrogenase [ubiquinone] iron-sulfur protein 7, mitochondrial	NDUFS7	0.517388	0.0123127
458	G2XKQ0	Small ubiquitin-related modifier 5	SUMO1P1	0.517115	0.00199776
459	P50897	Palmitoyl-protein thioesterase 1	PPT1	0.516969	0.029257
460	P63220	40S ribosomal protein S21	RPS21	0.516961	0.00155822
461	P07902	Galactose-1-phosphate uridylyltransferase	GALT	0.516831	0.0171598
462	Q5VZL5	Zinc finger MYM-type protein 4	ZMYM4	0.515921	0.0030387
463	Q8IXM3	39S ribosomal protein L41, mitochondrial	MRPL41	0.515673	0.0128989
464	Q13571	Lysosomal-associated transmembrane protein 5	LAPTM5	0.514387	0.00888361
465	P12814	Alpha-actinin-1	ACTN1	0.514338	0.0185375
466	Q16595	Frataxin, mitochondrial	FXN	0.514051	0.0225102
467	Q96MW1	Coiled-coil domain-containing protein 43	CCDC43	0.513151	0.00463236
468	Q9HD20	Endoplasmic reticulum transmembrane helix translocase	ATP13A1	0.512243	0.00715437
469	P40306	Proteasome subunit beta type-10	PSMB10	0.512147	0.0107919
470	O00186	Syntaxin-binding protein 3	STXBP3	0.512038	0.00822853
471	Q9Y2V2	Calcium-regulated heat-stable protein 1	CARHSP1	0.511536	0.0079718
472	P13716	Delta-aminolevulinic acid dehydratase	ALAD	0.511517	0.0196815
473	Q6IBW4	Condensin-2 complex subunit H2	NCAPH2	0.51127	0.01773
474	Q8IUZ5	5-phosphohydroxy-L-lysine phospho-lyase	PHYKPL	0.510659	0.0252979
475	P04179	Superoxide dismutase [Mn], mitochondrial	SOD2	0.510607	0.0240767
476	P63261	Actin, cytoplasmic 2	ACTG1	0.509993	0.0476337
477	O95825	Quinone oxidoreductase-like protein 1	CRYZL1	0.509493	0.0356356
478	Q9H0W8	Nonsense-mediated mRNA decay factor SMG9	SMG9	0.509185	0.00763025
479	Q96S66	Chloride channel CLIC-like protein 1	CLCC1	0.509142	0.0341722
480	Q96P48	Arf-GAP with Rho-GAP domain, ANK repeat and PH domain-containing protein 1	ARAP1	0.508615	0.0243497
481	P51809	Vesicle-associated membrane protein 7	VAMP7	0.508612	0.0115962
482	Q14011	Cold-inducible RNA-binding protein	CIRBP	0.508547	0.0100306
483	Q8N3D4	EH domain-binding protein 1-like protein 1	EHBP1L1	0.508114	0.0137582
484	P62269	40S ribosomal protein S18	RPS18	0.508109	0.0247947
485	Q9Y315	Deoxyribose-phosphate aldolase	DERA	0.507122	0.00711122
486	Q9H0U4	Ras-related protein Rab-1B	RAB1B	0.507113	0.000461619
487	P46776	60S ribosomal protein L27a	RPL27A	0.506864	0.0253061
488	O43615	Mitochondrial import inner membrane translocase subunit TIM44	TIMM44	0.506765	0.0366966
489	P62701	40S ribosomal protein S4, X isoform	RPS4X	0.506765	0.000669472
490	P60842	Eukaryotic initiation factor 4A-I	EIF4A1	0.506638	0.000249749
491	P54619	5'-AMP-activated protein kinase subunit gamma-1	PRKAG1	0.506125	0.0206498
492	P54709	Sodium/potassium-transporting ATPase subunit beta-3	ATP1B3	0.505625	0.0239421
493	Q5T1M5	FK506-binding protein 15	FKBP15	0.505385	0.0275971
494	Q04917	14-3-3 protein eta	YWHAH	0.504608	0.00201434
495	Q13158	FAS-associated death domain protein	FADD	0.504396	0.0450717
496	O15143	Actin-related protein 2/3 complex subunit 1B	ARPC1B	0.504383	0.0134156
497	P25098	Beta-adrenergic receptor kinase 1	GRK2	0.504084	0.00112148
498	P13693	Translationally-controlled tumor protein	TPT1	0.503792	0.00167473
499	Q5SWX8	Protein odr-4 homolog	ODR4	0.503774	0.0448884
500	P50416	Carnitine O-palmitoyltransferase 1, liver isoform	CPT1A	0.503648	2.86951e-05
501	Q9BQE3	Tubulin alpha-1C chain	TUBA1C	0.503625	0.0115399
502	Q9Y4E8	Ubiquitin carboxyl-terminal hydrolase 15	USP15	0.503371	0.0150049
503	P35609	Alpha-actinin-2	ACTN2	0.503334	0.0216411
504	Q9NP72	Ras-related protein Rab-18	RAB18	0.502657	0.000734443
505	P14735	Insulin-degrading enzyme	IDE	0.501884	0.00481687
506	Q9Y5S9	RNA-binding protein 8A	RBM8A	0.501843	0.0203198
507	P00390	Glutathione reductase, mitochondrial	GSR	0.501783	0.0220919
508	P55263	Adenosine kinase	ADK	0.501403	3.50744e-05
509	Q53TN4	Plasma membrane ascorbate-dependent reductase CYBRD1	CYBRD1	0.500711	0.0480395
510	Q5TAQ9	DDB1- and CUL4-associated factor 8	DCAF8	0.500346	2.83342e-05
511	P00491	Purine nucleoside phosphorylase	PNP	0.500088	0.000386096
512	P62873	Guanine nucleotide-binding protein G(I)/G(S)/G(T) subunit beta-1	GNB1	0.499153	0.0329482
513	P15144	Aminopeptidase N	ANPEP	0.498762	0.0429024
514	Q8NBT2	Kinetochore protein Spc24	SPC24	0.498433	0.0473332
515	O76031	ATP-dependent Clp protease ATP-binding subunit clpX-like, mitochondrial	CLPX	0.49843	0.0100145
516	P52294	Importin subunit alpha-5	KPNA1	0.49821	0.00924915
517	P50579	Methionine aminopeptidase 2	METAP2	0.497742	0.000620923
518	Q8N1G2	Cap-specific mRNA (nucleoside-2'-O-)-methyltransferase 1	CMTR1	0.497316	0.0121957
519	P37840	Alpha-synuclein	SNCA	0.497169	0.0139402
520	Q96DI7	U5 small nuclear ribonucleoprotein 40 kDa protein	SNRNP40	0.496589	0.0182171
521	P16930	Fumarylacetoacetase	FAH	0.496246	0.0160162
522	Q9NRL2	Bromodomain adjacent to zinc finger domain protein 1A	BAZ1A	0.496175	0.00714022
523	P55039	Developmentally-regulated GTP-binding protein 2	DRG2	0.49595	0.00916393
524	P21912	Succinate dehydrogenase [ubiquinone] iron-sulfur subunit, mitochondrial	SDHB	0.495893	0.011353
525	Q9H4A3	Serine/threonine-protein kinase WNK1	WNK1	0.495275	0.00361948
526	O95757	Heat shock 70 kDa protein 4L	HSPA4L	0.494777	0.00392471
527	Q92747	Actin-related protein 2/3 complex subunit 1A	ARPC1A	0.494557	0.000495531
528	Q9NPF5	DNA methyltransferase 1-associated protein 1	DMAP1	0.494462	0.0187403
529	O14737	Programmed cell death protein 5	PDCD5	0.494238	0.000261554
530	Q16537	Serine/threonine-protein phosphatase 2A 56 kDa regulatory subunit epsilon isoform	PPP2R5E	0.494126	0.00122433
531	P14209	CD99 antigen	CD99	0.494026	0.0168378
532	Q96AA3	Protein RFT1 homolog	RFT1	0.493613	0.0245337
533	Q8IZ07	Ankyrin repeat domain-containing protein 13A	ANKRD13A	0.492545	0.0400192
534	Q14558	Phosphoribosyl pyrophosphate synthase-associated protein 1	PRPSAP1	0.492445	0.000481811
535	P62834	Ras-related protein Rap-1A	RAP1A	0.492203	0.0300819
536	Q93100	Phosphorylase b kinase regulatory subunit beta	PHKB	0.492147	0.0226808
537	Q12931	Heat shock protein 75 kDa, mitochondrial	TRAP1	0.491856	4.69618e-06
538	O15347	High mobility group protein B3	HMGB3	0.490949	0.010672
539	P17812	CTP synthase 1	CTPS1	0.490879	0.0093124
540	P13995	Bifunctional methylenetetrahydrofolate dehydrogenase/cyclohydrolase, mitochondrial	MTHFD2	0.490184	0.029204
541	O00303	Eukaryotic translation initiation factor 3 subunit F	EIF3F	0.490143	0.00804734
542	Q96ND0	Protein FAM210A	FAM210A	0.490066	0.0304995
543	Q8N1F8	Serine/threonine-protein kinase 11-interacting protein	STK11IP	0.488965	0.00631516
544	O15117	FYN-binding protein 1	FYB1	0.488778	0.00247734
545	Q5TDH0	Protein DDI1 homolog 2	DDI2	0.488607	0.0278804
546	O75223	Gamma-glutamylcyclotransferase	GGCT	0.488249	0.0119691
547	P46779	60S ribosomal protein L28	RPL28	0.486929	0.0318952
548	P12004	Proliferating cell nuclear antigen	PCNA	0.486179	0.019641
549	P61026	Ras-related protein Rab-10	RAB10	0.485647	0.00107245
550	Q9UNE7	E3 ubiquitin-protein ligase CHIP	STUB1	0.485348	0.00709566
551	P01042	Kininogen-1	KNG1	0.48507	0.0464233
552	Q14C86	GTPase-activating protein and VPS9 domain-containing protein 1	GAPVD1	0.485036	4.09313e-05
553	Q13162	Peroxiredoxin-4	PRDX4	0.484946	0.0028142
554	P05091	Aldehyde dehydrogenase, mitochondrial	ALDH2	0.484898	0.0488752
555	Q12907	Vesicular integral-membrane protein VIP36	LMAN2	0.48436	0.0293783
556	Q96CW1	AP-2 complex subunit mu	AP2M1	0.48432	0.0278129
557	O95433	Activator of 90 kDa heat shock protein ATPase homolog 1	AHSA1	0.484002	0.0156382
558	P16333	Cytoplasmic protein NCK1	NCK1	0.483821	0.000326847
559	P19474	E3 ubiquitin-protein ligase TRIM21	TRIM21	0.483396	0.0145457
560	Q8WU79	Stromal membrane-associated protein 2	SMAP2	0.482978	0.0317134
561	Q969T9	WW domain-binding protein 2	WBP2	0.482794	0.000408836
562	P46952	3-hydroxyanthranilate 3,4-dioxygenase	HAAO	0.482786	0.0341284
563	Q8N8A6	ATP-dependent RNA helicase DDX51	DDX51	0.481379	0.0460883
564	P51571	Translocon-associated protein subunit delta	SSR4	0.480543	0.0200783
565	Q9BPX3	Condensin complex subunit 3	NCAPG	0.480499	0.00470434
566	Q9Y6E2	eIF5-mimic protein 1	BZW2	0.480163	0.0447303
567	O15294	UDP-N-acetylglucosamine--peptide N-acetylglucosaminyltransferase 110 kDa subunit	OGT	0.479596	0.0423001
568	P00492	Hypoxanthine-guanine phosphoribosyltransferase	HPRT1	0.479516	0.00702641
569	O75153	Clustered mitochondria protein homolog	CLUH	0.478732	0.00360408
570	Q96JJ3	Engulfment and cell motility protein 2	ELMO2	0.476522	0.00288931
571	Q96HS1	Serine/threonine-protein phosphatase PGAM5, mitochondrial	PGAM5	0.47621	0.044242
572	Q96E52	Metalloendopeptidase OMA1, mitochondrial	OMA1	0.476053	0.000753559
573	Q16836	Hydroxyacyl-coenzyme A dehydrogenase, mitochondrial	HADH	0.475542	0.00300566
574	Q8IYS1	Xaa-Arg dipeptidase	PM20D2	0.474786	0.0176821
575	Q96DM3	Regulator of MON1-CCZ1 complex	RMC1	0.473945	1.12911e-05
576	O60488	Long-chain-fatty-acid--CoA ligase 4	ACSL4	0.473743	0.0196456
577	Q13907	Isopentenyl-diphosphate Delta-isomerase 1	IDI1	0.473642	0.045077
578	P51148	Ras-related protein Rab-5C	RAB5C	0.473457	0.0364525
579	P62826	GTP-binding nuclear protein Ran	RAN	0.472931	0.000425452
580	Q15126	Phosphomevalonate kinase	PMVK	0.47196	0.000191636
581	Q27J81	Inverted formin-2	INF2	0.471454	0.0157912
582	Q9Y570	Protein phosphatase methylesterase 1	PPME1	0.471203	0.0216994
583	P55327	Tumor protein D52	TPD52	0.47093	0.0159826
584	Q9NQ48	Leucine zipper transcription factor-like protein 1	LZTFL1	0.470244	0.0206414
585	P08754	Guanine nucleotide-binding protein G(i) subunit alpha-3	GNAI3	0.470017	0.0255496
586	P50452	Serpin B8	SERPINB8	0.469442	0.000959965
587	Q9H3P7	Golgi resident protein GCP60	ACBD3	0.469112	0.00729388
588	P84085	ADP-ribosylation factor 5	ARF5	0.4685	0.0409151
589	Q5JRA6	Transport and Golgi organization protein 1 homolog	MIA3	0.46797	0.00317814
590	P18669	Phosphoglycerate mutase 1	PGAM1	0.467917	0.00144772
591	P49754	Vacuolar protein sorting-associated protein 41 homolog	VPS41	0.467765	0.048089
592	Q7Z4H3	5'-deoxynucleotidase HDDC2	HDDC2	0.467572	0.00868751
593	Q13637	Ras-related protein Rab-32	RAB32	0.467182	0.0320365
594	Q16775	Hydroxyacylglutathione hydrolase, mitochondrial	HAGH	0.467142	0.0214568
595	P62753	40S ribosomal protein S6	RPS6	0.46711	0.022967
596	Q9NWZ3	Interleukin-1 receptor-associated kinase 4	IRAK4	0.466827	0.0220702
597	Q13043	Serine/threonine-protein kinase 4	STK4	0.466614	0.00224534
598	Q05209	Tyrosine-protein phosphatase non-receptor type 12	PTPN12	0.466485	0.0315455
599	Q15631	Translin	TSN	0.465862	0.0113258
600	Q15006	ER membrane protein complex subunit 2	EMC2	0.462793	0.0106765
601	Q8TDY2	RB1-inducible coiled-coil protein 1	RB1CC1	0.462249	0.00165524
602	Q9NTJ3	Structural maintenance of chromosomes protein 4	SMC4	0.46192	0.00224464
603	P62910	60S ribosomal protein L32	RPL32	0.461311	0.000916792
604	Q99417	c-Myc-binding protein	MYCBP	0.458723	0.000345805
605	Q96EY7	Pentatricopeptide repeat domain-containing protein 3, mitochondrial	PTCD3	0.458516	0.000183175
606	O00754	Lysosomal alpha-mannosidase	MAN2B1	0.456862	0.015715
607	O75717	WD repeat and HMG-box DNA-binding protein 1	WDHD1	0.456713	0.00110619
608	P10253	Lysosomal alpha-glucosidase	GAA	0.456286	0.0369049
609	Q86U90	Threonylcarbamoyl-AMP synthase	YRDC	0.456046	0.0448954
610	P46977	Dolichyl-diphosphooligosaccharide--protein glycosyltransferase subunit STT3A	STT3A	0.455341	0.00749684
611	P61289	Proteasome activator complex subunit 3	PSME3	0.454941	0.0198199
612	P41091	Eukaryotic translation initiation factor 2 subunit 3	EIF2S3	0.454334	0.00225414
613	P04439	HLA class I histocompatibility antigen, A alpha chain	HLA-A	0.453437	0.00899318
614	P46060	Ran GTPase-activating protein 1	RANGAP1	0.453077	0.00439858
615	Q15154	Pericentriolar material 1 protein	PCM1	0.452309	0.000222801
616	Q9NZD8	Maspardin	SPG21	0.452166	0.012507
617	Q9BSQ5	Cerebral cavernous malformations 2 protein	CCM2	0.452125	0.00731854
618	Q8NBK3	Formylglycine-generating enzyme	SUMF1	0.451567	0.0312261
619	O00115	Deoxyribonuclease-2-alpha	DNASE2	0.451355	0.00266388
620	Q96JH7	Deubiquitinating protein VCPIP1	VCPIP1	0.450191	0.0437937
621	Q9BV44	tRNA (guanine(6)-N2)-methyltransferase THUMP3	THUMPD3	0.449623	0.00641182
622	Q8NBX0	Saccharopine dehydrogenase-like oxidoreductase	SCCPDH	0.448517	0.00314531
623	P23469	Receptor-type tyrosine-protein phosphatase epsilon	PTPRE	0.448022	0.000161883
624	O94855	Protein transport protein Sec24D	SEC24D	0.447542	0.0038873
625	P13051	Uracil-DNA glycosylase	UNG	0.4469	0.000324979
626	P57740	Nuclear pore complex protein Nup107	NUP107	0.44677	0.0244162
627	Q4ZIN3	Membralin	TMEM259	0.446214	0.0180254
628	Q969Z0	FAST kinase domain-containing protein 4	TBRG4	0.446183	0.0093672
629	Q9UL45	Biogenesis of lysosome-related organelles complex 1 subunit 6	BLOC1S6	0.44608	0.0238847
630	P62888	60S ribosomal protein L30	RPL30	0.445448	0.0200288
631	Q02818	Nucleobindin-1	NUCB1	0.443044	0.0165951
632	P05164	Myeloperoxidase	MPO	0.442966	0.0214464
633	Q9H0E2	Toll-interacting protein	TOLLIP	0.442954	0.00371111
634	Q15021	Condensin complex subunit 1	NCAPD2	0.441505	1.96946e-05
635	Q9NRN7	L-aminoadipate-semialdehyde dehydrogenase-phosphopantetheinyl transferase	AASDHPPT	0.441117	0.0361669
636	P06493	Cyclin-dependent kinase 1	CDK1	0.440428	0.0173769
637	O60551	Glycylpeptide N-tetradecanoyltransferase 2	NMT2	0.439783	0.0064578
638	Q9UI12	V-type proton ATPase subunit H	ATP6V1H	0.438386	0.00103125
639	Q9BV79	Enoyl-[acyl-carrier-protein] reductase, mitochondrial	MECR	0.437908	0.0361885
640	O95834	Echinoderm microtubule-associated protein-like 2	EML2	0.437791	0.0482081
641	Q01650	Large neutral amino acids transporter small subunit 1	SLC7A5	0.437668	0.00775466
642	Q9Y6N5	Sulfide:quinone oxidoreductase, mitochondrial	SQOR	0.437443	0.00666958
643	P11908	Ribose-phosphate pyrophosphokinase 2	PRPS2	0.437353	0.00105668
644	P16949	Stathmin	STMN1	0.437004	0.0234458
645	Q2NL82	Pre-rRNA-processing protein TSR1 homolog	TSR1	0.435913	0.00905238
646	Q8IW45	ATP-dependent (S)-NAD(P)H-hydrate dehydratase	NAXD	0.435593	0.0050482
647	Q9H1I8	Activating signal cointegrator 1 complex subunit 2	ASCC2	0.435492	0.00686259
648	Q14197	Peptidyl-tRNA hydrolase ICT1, mitochondrial	MRPL58	0.435339	0.0213869
649	Q8N423	Leukocyte immunoglobulin-like receptor subfamily B member 2	LILRB2	0.433891	0.0467089
650	Q9Y6K5	2'-5'-oligoadenylate synthase 3	OAS3	0.433854	0.0106816
651	Q96S59	Ran-binding protein 9	RANBP9	0.433771	0.0214963
652	Q8IYB7	DIS3-like exonuclease 2	DIS3L2	0.433595	0.0415689
653	Q9Y385	Ubiquitin-conjugating enzyme E2 J1	UBE2J1	0.433176	0.0448757
654	P48739	Phosphatidylinositol transfer protein beta isoform	PITPNB	0.433104	0.0103313
655	O15372	Eukaryotic translation initiation factor 3 subunit H	EIF3H	0.432985	0.00532202
656	Q9P0I2	ER membrane protein complex subunit 3	EMC3	0.432871	0.00518537
657	O15144	Actin-related protein 2/3 complex subunit 2	ARPC2	0.431995	0.00231865
658	Q7Z3J2	VPS35 endosomal protein-sorting factor-like	VPS35L	0.431972	0.0182687
659	P01116	GTPase KRas	KRAS	0.431401	0.0205066
660	P01024	Complement C3	C3	0.431195	0.0160503
661	Q9UNK0	Syntaxin-8	STX8	0.43032	0.0124271
662	P38919	Eukaryotic initiation factor 4A-III	EIF4A3	0.430203	0.00170243
663	Q96EM0	Trans-3-hydroxy-L-proline dehydratase	L3HYPDH	0.429774	0.0467125
664	Q8NI60	Atypical kinase COQ8A, mitochondrial	COQ8A	0.42942	0.0209531
665	P79483	HLA class II histocompatibility antigen, DR beta 3 chain	HLA-DRB3	0.42917	0.00546
666	Q08380	Galectin-3-binding protein	LGALS3BP	0.428846	0.0201443
667	O95239	Chromosome-associated kinesin KIF4A	KIF4A	0.428315	0.000247641
668	O15031	Plexin-B2	PLXNB2	0.427257	0.00848836
669	P07237	Protein disulfide-isomerase	P4HB	0.426875	0.00533958
670	Q9NT62	Ubiquitin-like-conjugating enzyme ATG3	ATG3	0.426399	0.0238903
671	O43432	Eukaryotic translation initiation factor 4 gamma 3	EIF4G3	0.426299	0.0135919
672	Q9H3K6	BolA-like protein 2	BOLA2B	0.42581	0.0371772
673	O43865	S-adenosylhomocysteine hydrolase-like protein 1	AHCYL1	0.423669	0.0257237
674	P01889	HLA class I histocompatibility antigen, B alpha chain	HLA-B	0.423584	0.00803085
675	P23921	Ribonucleoside-diphosphate reductase large subunit	RRM1	0.423231	8.79485e-05
676	O43847	Nardilysin	NRDC	0.419705	0.00365324
677	Q16851	UTP--glucose-1-phosphate uridylyltransferase	UGP2	0.419204	0.0207019
678	P48553	Trafficking protein particle complex subunit 10	TRAPPC10	0.419108	0.012682
679	Q9HA64	Ketosamine-3-kinase	FN3KRP	0.418469	0.0281499
680	Q01518	Adenylyl cyclase-associated protein 1	CAP1	0.416284	0.0222769
681	O95347	Structural maintenance of chromosomes protein 2	SMC2	0.415731	0.00122583
682	P02649	Apolipoprotein E	APOE	0.414783	0.0469867
683	O94906	Pre-mRNA-processing factor 6	PRPF6	0.414493	0.00150531
684	P52739	Zinc finger protein 131	ZNF131	0.413737	0.00518742
685	Q9BU61	NADH dehydrogenase [ubiquinone] 1 alpha subcomplex assembly factor 3	NDUFAF3	0.413197	0.0257587
686	P25789	Proteasome subunit alpha type-4	PSMA4	0.412486	0.0138758
687	O75832	26S proteasome non-ATPase regulatory subunit 10	PSMD10	0.412206	0.000987632
688	P26440	Isovaleryl-CoA dehydrogenase, mitochondrial	IVD	0.411972	0.00158337
689	Q32P28	Prolyl 3-hydroxylase 1	P3H1	0.411554	0.00483998
690	P82650	28S ribosomal protein S22, mitochondrial	MRPS22	0.411381	0.00664077
691	Q9BVK6	Transmembrane emp24 domain-containing protein 9	TMED9	0.411233	6.30018e-05
692	P82664	28S ribosomal protein S10, mitochondrial	MRPS10	0.407901	0.0016575
693	P04181	Ornithine aminotransferase, mitochondrial	OAT	0.406677	0.00518343
694	Q9NVI1	Fanconi anemia group I protein	FANCI	0.405872	0.000919421
695	P61086	Ubiquitin-conjugating enzyme E2 K	UBE2K	0.405579	0.00494319
696	Q9UBQ0	Vacuolar protein sorting-associated protein 29	VPS29	0.405025	0.0251508
697	Q9H9A5	CCR4-NOT transcription complex subunit 10	CNOT10	0.404556	0.00649885
698	Q08379	Golgin subfamily A member 2	GOLGA2	0.404439	0.0148776
699	Q5VTD9	Zinc finger protein Gfi-1b	GFI1B	0.403831	0.0065702
700	P40692	DNA mismatch repair protein Mlh1	MLH1	0.403253	0.021329
701	O75531	Barrier-to-autointegration factor	BANF1	0.40281	0.0131242
702	Q7LG56	Ribonucleoside-diphosphate reductase subunit M2 B	RRM2B	0.402634	0.016978
703	Q69YN2	CWF19-like protein 1	CWF19L1	0.40231	0.0327509
704	O60262	Guanine nucleotide-binding protein G(I)/G(S)/G(O) subunit gamma-7	GNG7	0.402216	0.0157742
705	Q9H845	Complex I assembly factor ACAD9, mitochondrial	ACAD9	0.402164	0.00562043
706	Q9UNS1	Protein timeless homolog	TIMELESS	0.401596	0.00323269
707	Q9UNH7	Sorting nexin-6	SNX6	0.401587	0.00352991
708	Q9BQA1	Methylosome protein 50	WDR77	0.401552	0.000161131
709	O43402	ER membrane protein complex subunit 8	EMC8	0.400841	0.0116406
710	Q9BXJ9	N-alpha-acetyltransferase 15, NatA auxiliary subunit	NAA15	0.400688	0.000230626
711	Q9H9C1	Spermatogenesis-defective protein 39 homolog	VIPAS39	0.399768	0.00019149
712	P31689	DnaJ homolog subfamily A member 1	DNAJA1	0.399721	0.00738924
713	Q8IWB7	WD repeat and FYVE domain-containing protein 1	WDFY1	0.399555	0.0467797
714	P46013	Proliferation marker protein Ki-67	MKI67	0.399195	0.000129915
715	Q6NYC8	Phostensin	PPP1R18	0.399071	0.000343386
716	Q7L5Y1	Mitochondrial enolase superfamily member 1	ENOSF1	0.398505	0.0468549
717	Q9HAV7	GrpE protein homolog 1, mitochondrial	GRPEL1	0.397389	0.0104874
718	Q15758	Neutral amino acid transporter B(0)	SLC1A5	0.39651	0.0059106
719	P51665	26S proteasome non-ATPase regulatory subunit 7	PSMD7	0.396006	0.0347009
720	O75347	Tubulin-specific chaperone A	TBCA	0.395481	0.0110548
721	Q9UL25	Ras-related protein Rab-21	RAB21	0.395416	0.00131653
722	P49005	DNA polymerase delta subunit 2	POLD2	0.394304	0.000889421
723	Q14061	Cytochrome c oxidase copper chaperone	COX17	0.393246	0.000156145
724	P10398	Serine/threonine-protein kinase A-Raf	ARAF	0.392997	0.0319825
725	Q02127	Dihydroorotate dehydrogenase (quinone), mitochondrial	DHODH	0.392918	0.0111957
726	Q16762	Thiosulfate sulfurtransferase	TST	0.391361	0.0321457
727	Q00325	Phosphate carrier protein, mitochondrial	SLC25A3	0.390501	0.00448011
728	P36543	V-type proton ATPase subunit E 1	ATP6V1E1	0.390104	0.041819
729	O14579	Coatomer subunit epsilon	COPE	0.38937	0.00594432
730	Q96P44	Collagen alpha-1(XXI) chain	COL21A1	0.389257	0.0403523
731	Q9BV68	E3 ubiquitin-protein ligase RNF126	RNF126	0.388781	0.0080719
732	P09884	DNA polymerase alpha catalytic subunit	POLA1	0.388722	0.00398545
733	Q96K17	Transcription factor BTF3 homolog 4	BTF3L4	0.388536	0.000487702
734	Q9NUI1	Peroxisomal 2,4-dienoyl-CoA reductase [(3E)-enoyl-CoA-producing]	DECR2	0.388514	0.0371062
735	Q13217	DnaJ homolog subfamily C member 3	DNAJC3	0.387714	0.0258035
736	O60762	Dolichol-phosphate mannosyltransferase subunit 1	DPM1	0.387173	0.0125636
737	Q96DB5	Regulator of microtubule dynamics protein 1	RMDN1	0.386117	0.00417037
738	Q9GZN8	UPF0687 protein C20orf27	C20orf27	0.385816	1.73532e-07
739	Q9Y5J9	Mitochondrial import inner membrane translocase subunit Tim8 B	TIMM8B	0.385487	0.0408884
740	P00734	Prothrombin	F2	0.385462	0.0381064
741	O75821	Eukaryotic translation initiation factor 3 subunit G	EIF3G	0.38543	0.0453543
742	Q9NWV8	BRISC and BRCA1-A complex member 1	BABAM1	0.385032	0.00588234
743	Q9H019	Mitochondrial fission regulator 1-like	MTFR1L	0.384863	0.0363316
744	P21266	Glutathione S-transferase Mu 3	GSTM3	0.384455	0.00279012
745	P02748	Complement component C9	C9	0.384049	0.0286163
746	Q68DN1	Uncharacterized protein C2orf16	C2orf16	0.383796	0.0231882
747	P08567	Pleckstrin	PLEK	0.383648	0.0435923
748	P55008	Allograft inflammatory factor 1	AIF1	0.383449	0.0167197
749	Q14914	Prostaglandin reductase 1	PTGR1	0.381586	0.0379901
750	P35249	Replication factor C subunit 4	RFC4	0.381066	3.5937e-05
751	Q16540	39S ribosomal protein L23, mitochondrial	MRPL23	0.38072	0.0129681
752	Q9BV38	WD repeat-containing protein 18	WDR18	0.377354	0.0313206
753	Q96IJ6	Mannose-1-phosphate guanyltransferase alpha	GMPPA	0.377077	0.00784161
754	Q00013	55 kDa erythrocyte membrane protein	MPP1	0.3759	0.00566661
755	Q9UMX5	Neudesin	NENF	0.374158	0.0039403
756	P49354	Protein farnesyltransferase/geranylgeranyltransferase type-1 subunit alpha	FNTA	0.373566	0.0201965
757	P46940	Ras GTPase-activating-like protein IQGAP1	IQGAP1	0.37355	0.0348963
758	Q13596	Sorting nexin-1	SNX1	0.373135	0.0108598
759	Q96T51	RUN and FYVE domain-containing protein 1	RUFY1	0.372672	0.017667
760	P78318	Immunoglobulin-binding protein 1	IGBP1	0.371597	0.00115951
761	P22090	40S ribosomal protein S4, Y isoform 1	RPS4Y1	0.371512	0.00565954
762	P84090	Enhancer of rudimentary homolog	ERH	0.371311	0.000972848
763	Q92831	Histone acetyltransferase KAT2B	KAT2B	0.369141	0.0452296
764	Q9NZL4	Hsp70-binding protein 1	HSPBP1	0.368783	0.00815125
765	Q14807	Kinesin-like protein KIF22	KIF22	0.367724	0.0137192
766	Q9NPD8	Ubiquitin-conjugating enzyme E2 T	UBE2T	0.366384	0.0127386
767	P08195	4F2 cell-surface antigen heavy chain	SLC3A2	0.366298	0.0062388
768	Q10471	Polypeptide N-acetylgalactosaminyltransferase 2	GALNT2	0.365	0.0027691
769	Q05048	Cleavage stimulation factor subunit 1	CSTF1	0.364817	0.012308
770	Q8NHP8	Putative phospholipase B-like 2	PLBD2	0.364212	0.0194496
771	P62495	Eukaryotic peptide chain release factor subunit 1	ETF1	0.363675	0.000599323
772	P55160	Nck-associated protein 1-like	NCKAP1L	0.363626	0.0250119
773	Q9NR31	GTP-binding protein SAR1a	SAR1A	0.362702	0.0028027
774	P52788	Spermine synthase	SMS	0.362109	0.00504848
775	Q658Y4	Protein FAM91A1	FAM91A1	0.362067	0.0492558
776	O60814	Histone H2B type 1-K	H2BC12	0.360378	0.000501435
777	Q9Y4K1	Beta/gamma crystallin domain-containing protein 1	CRYBG1	0.358676	0.0203589
778	P12955	Xaa-Pro dipeptidase	PEPD	0.358147	0.0102931
779	Q13094	Lymphocyte cytosolic protein 2	LCP2	0.358043	0.0130399
780	Q13546	Receptor-interacting serine/threonine-protein kinase 1	RIPK1	0.357098	0.036939
781	P13727	Bone marrow proteoglycan	PRG2	0.355313	0.00154871
782	Q9Y3L3	SH3 domain-binding protein 1	SH3BP1	0.353856	0.0467113
783	Q9H7L9	Sin3 histone deacetylase corepressor complex component SDS3	SUDS3	0.353383	0.0312921
784	Q8ND04	Nonsense-mediated mRNA decay factor SMG8	SMG8	0.353337	0.030891
785	P22307	Sterol carrier protein 2	SCP2	0.35321	0.0465952
786	P32322	Pyrroline-5-carboxylate reductase 1, mitochondrial	PYCR1	0.35292	0.0465977
787	Q9H9J2	39S ribosomal protein L44, mitochondrial	MRPL44	0.352366	0.0239519
788	Q9Y3B7	39S ribosomal protein L11, mitochondrial	MRPL11	0.348623	0.00277783
789	Q14686	Nuclear receptor coactivator 6	NCOA6	0.346963	0.0115787
790	P38606	V-type proton ATPase catalytic subunit A	ATP6V1A	0.346458	0.0369226
791	P09382	Galectin-1	LGALS1	0.34575	0.00945724
792	P24557	Thromboxane-A synthase	TBXAS1	0.345643	0.00211977
793	P28907	ADP-ribosyl cyclase/cyclic ADP-ribose hydrolase 1	CD38	0.345277	0.00676067
794	P06737	Glycogen phosphorylase, liver form	PYGL	0.345273	0.0228157
795	O75563	Src kinase-associated phosphoprotein 2	SKAP2	0.344463	0.0182728
796	Q8IWJ2	GRIP and coiled-coil domain-containing protein 2	GCC2	0.344053	0.0143613
797	Q13112	Chromatin assembly factor 1 subunit B	CHAF1B	0.343236	0.0102465
798	O00244	Copper transport protein ATOX1	ATOX1	0.342961	0.019142
799	Q14376	UDP-glucose 4-epimerase	GALE	0.342811	0.0214647
800	Q96C19	EF-hand domain-containing protein D2	EFHD2	0.342046	0.045895
801	Q16864	V-type proton ATPase subunit F	ATP6V1F	0.341523	0.00126498
802	P0CG39	POTE ankyrin domain family member J	POTEJ	0.341431	0.0105462
803	O95295	SNARE-associated protein Snapin	SNAPIN	0.341337	0.0442674
804	P16219	Short-chain specific acyl-CoA dehydrogenase, mitochondrial	ACADS	0.341305	0.0189339
805	P57105	Synaptojanin-2-binding protein	SYNJ2BP	0.341275	0.014176
806	O43166	Signal-induced proliferation-associated 1-like protein 1	SIPA1L1	0.339764	0.00915311
807	Q8TCT9	Minor histocompatibility antigen H13	HM13	0.339258	0.00735357
808	Q9HC07	Transmembrane protein 165	TMEM165	0.338884	0.00179404
809	Q15185	Prostaglandin E synthase 3	PTGES3	0.335716	0.00280803
810	O00292	Left-right determination factor 2	LEFTY2	0.33534	0.012265
811	P33121	Long-chain-fatty-acid--CoA ligase 1	ACSL1	0.334719	0.00856656
812	P01903	HLA class II histocompatibility antigen, DR alpha chain	HLA-DRA	0.334174	0.00402772
813	O60645	Exocyst complex component 3	EXOC3	0.332499	0.00406665
814	P62328	Thymosin beta-4	TMSB4X	0.331735	0.0103914
815	Q01826	DNA-binding protein SATB1	SATB1	0.33163	0.00841506
816	O75503	Ceroid-lipofuscinosis neuronal protein 5	CLN5	0.33144	0.0167428
817	Q9H3N1	Thioredoxin-related transmembrane protein 1	TMX1	0.331413	0.00621153
818	Q9UHD1	Cysteine and histidine-rich domain-containing protein 1	CHORDC1	0.331328	0.0195697
819	P55145	Mesencephalic astrocyte-derived neurotrophic factor	MANF	0.32931	0.00409169
820	Q86WR0	Coiled-coil domain-containing protein 25	CCDC25	0.327936	0.0368701
821	Q14108	Lysosome membrane protein 2	SCARB2	0.327841	0.0176919
822	P00748	Coagulation factor XII	F12	0.327641	0.00571678
823	P52565	Rho GDP-dissociation inhibitor 1	ARHGDIA	0.32755	0.0250625
824	P00450	Ceruloplasmin	CP	0.327432	0.0270351
825	P13798	Acylamino-acid-releasing enzyme	APEH	0.326516	0.00218433
826	P39656	Dolichyl-diphosphooligosaccharide--protein glycosyltransferase 48 kDa subunit	DDOST	0.326452	0.00235763
827	A0MZ66	Shootin-1	SHTN1	0.32404	0.0460756
828	O00471	Exocyst complex component 5	EXOC5	0.323812	0.0121964
829	Q14814	Myocyte-specific enhancer factor 2D	MEF2D	0.323288	0.0106376
830	Q9UIV1	CCR4-NOT transcription complex subunit 7	CNOT7	0.321797	0.0200622
831	P23919	Thymidylate kinase	DTYMK	0.320823	0.00438655
832	Q99467	CD180 antigen	CD180	0.320386	0.0236657
833	P82663	28S ribosomal protein S25, mitochondrial	MRPS25	0.320237	0.0481744
834	P06400	Retinoblastoma-associated protein	RB1	0.31964	0.00132145
835	O94903	Pyridoxal phosphate homeostasis protein	PLPBP	0.319143	0.0214489
836	Q86W92	Liprin-beta-1	PPFIBP1	0.318906	0.00290962
837	Q9NP92	39S ribosomal protein S30, mitochondrial	MRPS30	0.317695	0.00123641
838	O95684	Centrosomal protein 43	CEP43	0.317367	0.0277312
839	A0A0B4J2H0	Immunoglobulin heavy variable 1-69D	IGHV1-69D	0.316465	0.025245
840	P32969	60S ribosomal protein L9	RPL9P9	0.316315	0.00884686
841	Q15418	Ribosomal protein S6 kinase alpha-1	RPS6KA1	0.313824	0.0024583
842	Q9BW19	Kinesin-like protein KIFC1	KIFC1	0.311352	0.0252858
843	Q96GQ5	RUS family member 1	RUSF1	0.311098	0.0281405
844	P30085	UMP-CMP kinase	CMPK1	0.310864	0.00286581
845	P60520	Gamma-aminobutyric acid receptor-associated protein-like 2	GABARAPL2	0.310311	0.00158523
846	O60861	Growth arrest-specific protein 7	GAS7	0.309869	0.00460371
847	O75828	Carbonyl reductase [NADPH] 3	CBR3	0.30882	0.0365724
848	P55769	NHP2-like protein 1	SNU13	0.308482	0.0255486
849	P61225	Ras-related protein Rap-2b	RAP2B	0.308307	0.0459464
850	O00762	Ubiquitin-conjugating enzyme E2 C	UBE2C	0.308172	0.00032805
851	Q9H3K2	Growth hormone-inducible transmembrane protein	GHITM	0.306272	0.00158273
852	P30048	Thioredoxin-dependent peroxide reductase, mitochondrial	PRDX3	0.306257	0.00245101
853	O43826	Glucose-6-phosphate exchanger SLC37A4	SLC37A4	0.305972	0.0296732
854	Q92541	RNA polymerase-associated protein RTF1 homolog	RTF1	0.305951	0.0293434
855	Q8NE86	Calcium uniporter protein, mitochondrial	MCU	0.303718	0.00334403
856	P01023	Alpha-2-macroglobulin	A2M	0.303324	0.0261689
857	O00154	Cytosolic acyl coenzyme A thioester hydrolase	ACOT7	0.303199	0.000488735
858	Q9NR50	Translation initiation factor eIF-2B subunit gamma	EIF2B3	0.302639	0.00263991
859	Q96PU4	E3 ubiquitin-protein ligase UHRF2	UHRF2	0.302415	1.3833e-05
860	P02790	Hemopexin	HPX	0.302083	0.00634588
861	Q9BY43	Charged multivesicular body protein 4a	CHMP4A	0.302002	0.0407275
862	P41567	Eukaryotic translation initiation factor 1	EIF1	0.301973	0.0456652
863	Q6PIU2	Neutral cholesterol ester hydrolase 1	NCEH1	0.301442	0.0375314
864	P49721	Proteasome subunit beta type-2	PSMB2	0.300389	0.00910945
865	Q9BVC5	Ashwin	C2orf49	0.299505	0.0374337
866	Q6UB28	Methionine aminopeptidase 1D, mitochondrial	METAP1D	0.298431	0.00217114
867	Q9NWQ8	Phosphoprotein associated with glycosphingolipid-enriched microdomains 1	PAG1	0.295805	0.0265525
868	Q15119	[Pyruvate dehydrogenase (acetyl-transferring)] kinase isozyme 2, mitochondrial	PDK2	0.294657	0.00263856
869	O60711	Leupaxin	LPXN	0.29444	0.0233601
870	Q9H078	Caseinolytic peptidase B protein homolog	CLPB	0.291643	0.0382102
871	Q6DN90	IQ motif and SEC7 domain-containing protein 1	IQSEC1	0.290834	0.0218455
872	P22897	Macrophage mannose receptor 1	MRC1	0.290625	0.0376564
873	Q92610	Zinc finger protein 592	ZNF592	0.290564	0.0276269
874	P59998	Actin-related protein 2/3 complex subunit 4	ARPC4	0.290352	0.0368141
875	P86790	Vacuolar fusion protein CCZ1 homolog B	CCZ1B	0.290054	0.0181004
876	Q92879	CUGBP Elav-like family member 1	CELF1	0.288582	0.00507866
877	P07602	Prosaposin	PSAP	0.287323	0.0239672
878	P20645	Cation-dependent mannose-6-phosphate receptor	M6PR	0.287239	0.00180476
879	Q9Y6C2	EMILIN-1	EMILIN1	0.286576	0.0288648
880	P08473	Neprilysin	MME	0.285354	0.00753748
881	O95292	Vesicle-associated membrane protein-associated protein B/C	VAPB	0.284408	0.0477686
882	P0DPH7	Tubulin alpha-3C chain	TUBA3C	0.282229	0.0111321
883	P80217	Interferon-induced 35 kDa protein	IFI35	0.281948	0.00485107
884	P48595	Serpin B10	SERPINB10	0.281271	0.00423523
885	Q02556	Interferon regulatory factor 8	IRF8	0.280592	0.00947453
886	Q9BV57	Acireductone dioxygenase	ADI1	0.280372	0.044994
887	Q9Y2K1	Zinc finger and BTB domain-containing protein 1	ZBTB1	0.280062	0.0307964
888	O43324	Eukaryotic translation elongation factor 1 epsilon-1	EEF1E1	0.279987	0.0257179
889	P02768	Albumin	ALB	0.279695	0.0295772
890	P14174	Macrophage migration inhibitory factor	MIF	0.279472	0.0426811
891	Q9ULV4	Coronin-1C	CORO1C	0.278866	0.022454
892	P06865	Beta-hexosaminidase subunit alpha	HEXA	0.27876	0.00363679
893	Q9H223	EH domain-containing protein 4	EHD4	0.278074	0.0442002
894	P11388	DNA topoisomerase 2-alpha	TOP2A	0.277569	1.47914e-05
895	P04818	Thymidylate synthase	TYMS	0.277393	0.00521079
896	P08648	Integrin alpha-5	ITGA5	0.275522	0.00513708
897	P60866	40S ribosomal protein S20	RPS20	0.274758	0.0088861
898	O75935	Dynactin subunit 3	DCTN3	0.274199	0.00140741
899	Q15054	DNA polymerase delta subunit 3	POLD3	0.274028	0.00205913
900	P01009	Alpha-1-antitrypsin	SERPINA1	0.273849	0.0477791
901	Q9Y5P6	Mannose-1-phosphate guanyltransferase beta	GMPPB	0.272776	0.0236397
902	P01911	HLA class II histocompatibility antigen, DRB1 beta chain	HLA-DRB1	0.272689	0.00651897
903	Q9BVC6	Transmembrane protein 109	TMEM109	0.272649	0.0202357
904	Q02952	A-kinase anchor protein 12	AKAP12	0.271001	0.00449537
905	Q5VZ89	DENN domain-containing protein 4C	DENND4C	0.270053	0.019168
906	O15504	Nucleoporin NUP42	NUP42	0.268937	0.0239486
907	P0DOX6	Immunoglobulin mu heavy chain		0.267455	0.0260238
908	Q9NVJ2	ADP-ribosylation factor-like protein 8B	ARL8B	0.266861	0.00101936
909	Q15080	Neutrophil cytosol factor 4	NCF4	0.266744	0.0206148
910	P36955	Pigment epithelium-derived factor	SERPINF1	0.265932	0.0295103
911	P15814	Immunoglobulin lambda-like polypeptide 1	IGLL1	0.26435	9.13636e-06
912	Q96GD0	Chronophin	PDXP	0.263553	0.0292348
913	Q9HCN8	Stromal cell-derived factor 2-like protein 1	SDF2L1	0.262626	0.0156465
914	Q30154	HLA class II histocompatibility antigen, DR beta 5 chain	HLA-DRB5	0.259326	0.00449595
915	Q9BYP7	Serine/threonine-protein kinase WNK3	WNK3	0.255367	0.0487592
916	A2A2Y4	FERM domain-containing protein 3	FRMD3	0.254914	0.0460181
917	Q6UX71	Plexin domain-containing protein 2	PLXDC2	0.254156	0.0361511
918	Q9NUN5	Lysosomal cobalamin transport escort protein LMBD1	LMBRD1	0.253618	0.000176947
919	P63146	Ubiquitin-conjugating enzyme E2 B	UBE2B	0.250706	0.02866
920	Q8NBF2	NHL repeat-containing protein 2	NHLRC2	0.250658	0.0384617
921	P52292	Importin subunit alpha-1	KPNA2	0.248852	0.000526377
922	Q96T88	E3 ubiquitin-protein ligase UHRF1	UHRF1	0.248147	1.06996e-05
923	Q9Y6I4	Ubiquitin carboxyl-terminal hydrolase 3	USP3	0.248103	0.00710242
924	P62750	60S ribosomal protein L23a	RPL23A	0.247971	0.0166744
925	P30273	High affinity immunoglobulin epsilon receptor subunit gamma	FCER1G	0.247832	0.0478912
926	Q96JB1	Dynein axonemal heavy chain 8	DNAH8	0.247071	0.00911262
927	P12109	Collagen alpha-1(VI) chain	COL6A1	0.24694	0.0408653
928	Q8N573	Oxidation resistance protein 1	OXR1	0.245454	0.000790464
929	P11441	Ubiquitin-like protein 4A	UBL4A	0.241621	0.0150509
930	P02647	Apolipoprotein A-I	APOA1	0.240341	0.0245443
931	P04080	Cystatin-B	CSTB	0.240007	0.0208839
932	P02766	Transthyretin	TTR	0.239968	0.0104404
933	P04083	Annexin A1	ANXA1	0.239037	0.00106483
934	Q03181	Peroxisome proliferator-activated receptor delta	PPARD	0.237874	0.0238208
935	Q9Y6B6	GTP-binding protein SAR1b	SAR1B	0.236764	0.0368605
936	Q13501	Sequestosome-1	SQSTM1	0.236649	0.0405594
937	Q6PL18	ATPase family AAA domain-containing protein 2	ATAD2	0.234717	0.0385431
938	Q8WWH5	Pseudouridylate synthase TRUB1	TRUB1	0.233397	0.0445341
939	Q9BXB7	Spermatogenesis-associated protein 16	SPATA16	0.233083	0.00956042
940	P62995	Transformer-2 protein homolog beta	TRA2B	0.231536	0.00323594
941	P05387	60S acidic ribosomal protein P2	RPLP2	0.229915	0.0126883
942	A0A075B6P5	Immunoglobulin kappa variable 2-28	IGKV2-28	0.226624	0.0417994
943	O95394	Phosphoacetylglucosamine mutase	PGM3	0.226233	0.0367999
944	P02786	Transferrin receptor protein 1	TFRC	0.226147	0.000680744
945	P11717	Cation-independent mannose-6-phosphate receptor	IGF2R	0.225269	0.000131481
946	Q9NY15	Stabilin-1	STAB1	0.22486	0.0250105
947	O76024	Wolframin	WFS1	0.222929	0.0294875
948	P61011	Signal recognition particle 54 kDa protein	SRP54	0.222014	0.0120565
949	B9A064	Immunoglobulin lambda-like polypeptide 5	IGLL5	0.219049	0.0175799
950	Q9NW82	WD repeat-containing protein 70	WDR70	0.218558	0.00807582
951	Q05655	Protein kinase C delta type	PRKCD	0.211008	4.07938e-05
952	Q86SX6	Glutaredoxin-related protein 5, mitochondrial	GLRX5	0.209727	0.0181053
953	A6NCS6	Uncharacterized protein C2orf72	C2orf72	0.208507	0.0239871
954	Q8WWM9	Cytoglobin	CYGB	0.207561	0.00348114
955	Q9NVU7	Protein SDA1 homolog	SDAD1	0.205618	0.00956971
956	P01859	Immunoglobulin heavy constant gamma 2	IGHG2	0.203367	0.00495849
957	Q8TB72	Pumilio homolog 2	PUM2	0.203075	0.0205825
958	Q0JRZ9	F-BAR domain only protein 2	FCHO2	0.201916	0.0447148
959	P98160	Basement membrane-specific heparan sulfate proteoglycan core protein	HSPG2	0.200229	0.0124961
960	O15145	Actin-related protein 2/3 complex subunit 3	ARPC3	0.199728	0.000381273
961	O43312	Protein MTSS 1	MTSS1	0.197921	0.0479082
962	P35268	60S ribosomal protein L22	RPL22	0.19764	0.0428795
963	Q8NEW0	Zinc transporter 7	SLC30A7	0.197615	0.0409902
964	Q13510	Acid ceramidase	ASAH1	0.19691	0.01705
965	P82675	28S ribosomal protein S5, mitochondrial	MRPS5	0.19459	0.038194
966	P0DOY2	Immunoglobulin lambda constant 2	IGLC2	0.192258	0.00737758
967	P10620	Microsomal glutathione S-transferase 1	MGST1	0.192242	0.000271827
968	P00374	Dihydrofolate reductase	DHFR	0.191743	0.00952556
969	Q5VYS8	Terminal uridylyltransferase 7	TUT7	0.185528	0.0311903
970	Q9GZP4	PITH domain-containing protein 1	PITHD1	0.185078	0.0133916
971	P02787	Serotransferrin	TF	0.182221	0.0449159
972	Q9UJY4	ADP-ribosylation factor-binding protein GGA2	GGA2	0.181651	0.0403976
973	P01834	Immunoglobulin kappa constant	IGKC	0.181625	0.0187908
974	O43491	Band 4.1-like protein 2	EPB41L2	0.181097	0.00574838
975	P02042	Hemoglobin subunit delta	HBD	0.178055	0.028059
976	O95881	Thioredoxin domain-containing protein 12	TXNDC12	0.175616	1.96218e-05
977	P0DOX7	Immunoglobulin kappa light chain		0.17306	0.0206456
978	P02751	Fibronectin	FN1	0.169527	0.0456262
979	P58546	Myotrophin	MTPN	0.167094	0.000445412
980	O95168	NADH dehydrogenase [ubiquinone] 1 beta subcomplex subunit 4	NDUFB4	0.163738	0.00198525
981	P62854	40S ribosomal protein S26	RPS26	0.160528	0.0284623
982	P01920	HLA class II histocompatibility antigen, DQ beta 1 chain	HLA-DQB1	0.159368	0.0388505
983	P07477	Serine protease 1	PRSS1	0.157239	0.011605
984	P42330	Aldo-keto reductase family 1 member C3	AKR1C3	0.150671	0.00506951
985	P61421	V-type proton ATPase subunit d 1	ATP6V0D1	0.149738	0.0351871
986	P12838	Defensin alpha 4	DEFA4	0.14852	0.0235907
987	P27449	V-type proton ATPase 16 kDa proteolipid subunit c	ATP6V0C	0.148117	0.0275875
988	P09467	Fructose-1,6-bisphosphatase 1	FBP1	0.145475	0.000498257
989	Q8IZD2	Inactive histone-lysine N-methyltransferase 2E	KMT2E	0.145274	0.0175312
990	O95551	Tyrosyl-DNA phosphodiesterase 2	TDP2	0.126353	0.0270058
991	Q6ZT21	Transmembrane protein with metallophosphoesterase domain	TMPPE	0.120968	0.00443678
992	P52790	Hexokinase-3	HK3	0.118539	0.0312742
993	Q86VB7	Scavenger receptor cysteine-rich type 1 protein M130	CD163	0.113196	0.0210467
994	P01861	Immunoglobulin heavy constant gamma 4	IGHG4	0.104552	0.0387514
995	P04053	DNA nucleotidylexotransferase	DNTT	0.101236	0.0253189
996	P0DTL6	Zinc finger TRAF-type-containing protein 1	ZFTRAF1	0.0985741	0.00394776
997	P04004	Vitronectin	VTN	0.0945292	0.0130237
998	P05156	Complement factor I	CFI	0.0840732	0.00544101
999	O76096	Cystatin-F	CST7	0.0749686	2.85907e-05
1000	P02452	Collagen alpha-1(I) chain	COL1A1	0.0242144	0.0222405
