# Supplementary material for: Proteomics reveals dynamic metabolic changes in human hematopoietic stem progenitor cells from fetal to adulthood
Source: Stem Cell Res Ther. 2024 Sep 15;15:303. doi: 10.1186/s13287-024-03930-x (PMC11403967; doi:10.1186/s13287-024-03930-x)
Supplement: Supplementary file 4 — Additional file4 [file 13287_2024_3930_MOESM4_ESM.xlsx]

## Sheet: Sheet 1
No.	Cluster 1	Cluster 2	Cluster 3	Cluster 4	Cluster 5	Cluster 6	Cluster 7	Cluster 8	Cluster 9
1	SHTN1	HSPB1	ZSCAN5B	ILVBL	IGKV2-28	COX7A2L	ESYT2	NBAS	VWA8
2	FRMD3	ACYP1	TRAF5	METTL15	RIMOC1	CLGN	MYO1G	MYO1C	ADAM10
3	DDX39A	LYL1	CTDSPL	SMIM1	NCF1B	U2SURP	LGALS9	NDUFS8	SCAMP3
4	MYO1F	GCHFR	INPP4B	AGPS	NUDT19	NVL	AP3B1	SLC33A1	BCKDK
5	SULT2B1	ANP32A	MTSS1	PGRMC1	IGLL5	NDUFS4	CLIC1	IGF2BP3	SEC16A
6	PSMD11	CNN3	PROM1	PDHX	SUMO1P1	SART1	ABLIM1	CLDN5	IPO8
7	EIF3F	CAVIN1	PQBP1	MGST3	ACOT7	SCO2	SLC9A3R1	KPNA3	TIMM44
8	COPE	MIDEAS	RNGTT	TIMM23	STXBP3	MCM3AP	UBE2L6	PES1	ABCB7
9	FYB1	FAM172A	MACROH2A1	NPC1	PSMD12	LILRB5	SETD1A	DDX3X	CLUH
10	OGT	HEXD	STK17B	INPPL1	ATOX1	LYPLA1	TAPBP	PIR	CLPX
11	PPM1G	GIMAP1	CRYZL1	TGOLN2	DFFA	GLS	LANCL1	UBE2C	B3GAT3
12	PHGDH	SMPDL3B	DDAH2	NDUFB5	LEFTY2	NDUFB8	GMFG	NDUFAB1	HEXIM1
13	GPAA1	H1-10	NSD2	GSTZ1	PIK3CD	NDUFA7	LY75	TOR1A	MFN2
14	PPIH	ZKSCAN4	FGG	SLC25A20	EXOC5	CDS2	PLXNC1	CASK	PSMG1
15	EPB41L2	TCF12	APP	CALU	MAN2B1	FADS2	PLIN3	UQCRQ	ACSL3
16	SGTA	PTPN18	ANXA6	ACSL4	PDCD5	GUSB	SH3BGRL	SCAMP1	ABHD16A
17	NRDC	RBM42	VIM	NDUFS2	PRMT5	COX7A2	LRCH4	GNPAT	DHFR
18	DPM1	HEMGN	CD48	NDUFS6	PSMA7	POR	RP2	ACOX3	F2
19	GGCT	NUCKS1	IFITM1	PEX14	IKBKB	TUBG1	SLC25A12	RER1	SERPINA1
20	ATP6V1G1	FOXP1	NPR3	MTX2	GAK	GTF2E1	FMNL1	KDM6A	KNG1
21	PMPCB	DOCK5	DGKA	ECI2	BTAF1	SHC1	POLR1A	RRP8	KRAS
22	CLN5	CBX8	PRKCH	DGAT1	PLXNB2	CDC27	RIGI	ZW10	C1QC
23	BANF1	RANGRF	PTPN6	TOMM70	ARPC1B	HIBADH	ALDH1A1	EMC8	FN1
24	CSDE1	HMG20A	TKT	NDUFB6	ARPC2	MYH10	SOD1	SLC37A4	TTR
25	RPS6KA4	THUMPD1	PML	LETM1	ARPC3	TMPO	IGHG4	ZNRD2	MT-ND5
26	WDHD1	RCOR3	FCER1G	SNAP29	PFDN6	SLC1A4	GC	ZEB2	CAT
27	IDH1	ZNF706	HMOX2	BAG2	HMGB3	RPL21	LTF	PIP5K1C	RB1
28	MTA2	IGF2BP2	DCTD	AIFM1	EIF3D	MTHFS	VWF	EIF4E2	CTSD
29	SEC24D		GBP2	CYB5A	EIF3H	CD81	ITGB2	SELENOF	ITGA5
30	PLPBP		PTPN7	GLUD1	HDAC3	HSPE1	PTMA	KPNA6	FBP1
31	PRPF6		PBX1	MT-CO2	NUP42	HSF1	ENO1	CTNND1	CNP
32	AP2A2		CD200	GOT2	SIPA1L1	SLC7A5	PFN1	EIF1B	CTSH
33	UBE4B		TAF6	PLG	PAPSS1	RBPJ	HSP90AA1	MRPS14	UMPS
34	ELP1		SERPINB9	LMNA	EEF1E1	HNRNPA0	CTSG	TIMM17B	CD59
35	NDUFB4		DAP	AMBP	EIF4G3	TRIM28	PTPRC	PRAF2	ANPEP
36	KIF4A		P2RX1	MT-ND1	AKR7A2	EIF4EBP2	ENO2	TRIM13	H1-5
37	VAPB		HCFC1	MT-ATP8	BUB3	ARFRP1	GSTP1	SRGAP2	TMEM11
38	NDUFC2		ARSD	OAT	ENSA	SAFB2	ANXA4	CLASP2	LIG1
39	SMC2		HDGF	ATP1B1	AHCYL1	ENDOG	ALOX5	NDUFS7	GSTM3
40	ATG7		TPI1	ALDH2	PRPSAP2	RRP1B	LTA4H	CDC45	SDHB
41	IPO7		IGBP1	SLC25A5	GNG7	ATP6AP1	ALDOC	MED24	COMT
42	PGM3		GUCY1B1	PCCB	NMT2	AGK	HSPA1A	SURF6	SCP2
43	AHSA1		LMNB2	RPLP1	EXOC3	ALG10	RO60	CRTAP	ATP5PB
44	TDP2		UBE3A	RPLP0	LPXN	ARL6IP4	TXN	ATP5PD	RPS12
45	STAMBP		AHNAK	KRT18	H2BC12	CRTC1	ESD	WFS1	DNMT1
46	AP2A1		CHD3	ATP5F1B	CCDC22	CYP20A1	ITGAM	CIAO1	ADSS2
47	TXNDC12		SP140	EPHX1	ROCK2	MEPCE	ANXA3	URI1	LRPAP1
48	HPRT1		PDAP1	FH	PDCD6	MAVS	PECAM1	LTN1	SDHA
49	CA2		IQGAP2	ACAA1	TBCA	TSPYL5	CAPN2	UFL1	DUT
50	IGHG2		MTMR3	CTSA	CS	NDUFAF2	HK1	CD2BP2	MKI67
51	HLA-DQB1		WRN	HSPD1	SKAP2	NUP43	AZU1	SGPL1	BAG6
52	HBD		PAFAH1B3	ACP2	PPM1B	MCFD2	RASA1	SEC24A	STT3A
53	APOE		TAF7	PDHB	EIF3G	EXOC6	PTMS	MAP4K4	ATP5PO
54	C9		USF2	DBT	CBR3	ERO1A	CSRP1	MLYCD	MRPL19
55	SERPING1		IFI16	ACADM	PSMD10	MED30	PTGS1	TOMM40	SULT1A1
56	CFI		ATP6V1F	COX6A1	BCAS2	PPP1R9B	YY1	MT-CO3	KPNA1
57	RPLP2		QRICH1	BCKDHA	DCTN3	CD180	DNAJB1	AGT	STAT2
58	GPX1		CCDC158	MT1G	CST7	NAPG	PSMB9	HBE1	COPB1
59	PSAP		CLEC12A	PDIA4	KAT7	UTP14A	GSTM2	COL1A1	PRKAG1
60	CTSB		HP1BP3	ETFA	SNAPIN	YTHDF1	ARID4A	AFP	RAD23B
61	GALT		HYI	JUP	PARN	PANK2	PRDX6	TFRC	HADHB
62	ELANE		LPCAT4	GLB1	CEP43	SETD5	PEBP1	TF	GSDMD
63	GNAI3		ARID2	ATP2A2	HSPA4L	ESF1	SRI	MT-ND3	SEC61B
64	LGALS1		TRIM68	RPL17	EML2	NOL6	GDI1	TYMS	RPS3A
65	POLA1		CARMIL2	NDUFV2	ACTL6A	ACTR5	CEACAM8	RPN1	RPL15
66	GAA		C16orf54	MX1	GSR	MEAF6	HSPA1L	RPN2	SEC61A1
67	IGF2R		OLFM4	MMUT	CP	WDR6	PRSS3	ATP1A1	PSMC6
68	HARS1		TBC1D1	FDXR	F13A1	GAR1	DEK	ISG15	ACTG1
69	IMPDH2		STING1	UQCRC2	PNP	ZMYND8	CFHR2	ICAM1	ADAM17
70	DEFA4		BAP18	FECH	F12	TMCO1	TAGLN2	ITGB1	NUCB2
71	PEPD		HDDC3	GCSH	A2M	MAGED2	TALDO1	GLA	MRPS22
72	UNG		RIN3	CPT2	C3	FNDC3A	CAPG	CDK1	MRPS25
73	TPT1		MZB1	ACAT1	IGKC	THRAP3	STAT3	P4HB	MRPS10
74	PRG2		RAD50	MPST	HLA-B	KLF13	MNDA	COL1A2	HSPG2
75	APEH		RBPMS	RPL13	HLA-DRA	YARS2	STAT5A	SLC3A2	PLCB3
76	IDE		CCDC102A	FKBP2	HLA-DRB1	UTP18	NCAPD3	CD14	POLE
77	GLUL		TMIGD2	AK4	APOA1	AUP1	ME1	RPS17	PMPCA
78	IGLL1		LENG1	RPL10	ALB	MRPL42	RFX5	HMOX1	TWF1
79	CTPS1		CMBL	CANX	HPX		PIP4K2A	MGST1	AIMP1
80	DDX5		RMC1	PSMB5	FTL		ARRB1	HSPA5	LMAN2
81	TCP1		CMTM5	ABCD3	VTN		CAMP	LAMC1	SELENBP1
82	PGAM1		STAMBPL1	NDUFS1	GBA1		LRBA	PYGM	PICALM
83	M6PR		PDXP	MARCKS	CSTB		ANXA11	TOP2A	SQSTM1
84	COX5A		SCLY	PRDX5	ANXA1		SMARCA2	PC	RAB32
85	ATP6V1B2		MBOAT7	ALDH1B1	SOD2		MECP2	PABPC1	COTL1
86	RPS4Y1		NMNAT3	CPS1	GAPDH		SUB1	COL6A1	UBAP2L
87	GART		AGAP2	UQCRC1	HLA-A		EIF6	COL6A3	MLEC
88	RRM1		SERPINI1	EPHX2	CAPNS1		EIF3E	SLC25A6	RCN2
89	IVD		SEPTIN5	CTNNA1	ARG1		GABARAPL2	ITGA4	PCM1
90	YWHAQ		HOPX	CTNNB1	MPO		UBE2M	P4HA1	MRPL23
91	ATP6V0C		DERL1	PHB1	EIF2S1		NCALD	MTHFD2	HAGH
92	POLD1		WRAP53	HMGCL	PRKCB		SNRPD1	PRKCSH	TSR1
93	CD38		C2orf49	CPOX	GSN		POLR2G	HSP90B1	P3H1
94	EEF1D		UBL5	LONP1	PYGL		H4C16	COX6B1	CCDC88A
95	PRDX3		HDHD2	FDFT1	GPI		RPL11	ARSB	COQ5
96	CMPK1		RAB17	ETFB	HEXA		YWHAZ	ATF7	RIF1
97	NMT1		PCIF1	COIL	LDHB		UBE2I	ENG	PDE12
98	DNAJA1		AAMDC	HSPA9	CAPN1		HMGN5	RPL7	NCEH1
99	RPL9P9		NMNAT1	HADHA	TUBB		CDK6	ATP5PF	ATAD2
100	ACSL1		RDH14	LRPPRC	PRSS1		GALK2	RXRA	TMEM205
101	RFC4		PLGRKT	ACAA2	SRPRA		AMPD3	ATP2B1	POGLUT3
102	COPB2		METTL14	ECE1	MME		XPC	MAOA	GALNT7
103	ACTN2		CUTC	ACADSB	PLEK		GUCY1A1	VDAC1	GLRX5
104	ARL3		TCP11L1	LSS	RPSA		IRF8	BCKDHB	ZNF687
105	ATP6V1E1		TAB2	AMT	POTEJ		TAP1	TGM2	EHBP1L1
106	NUDT1		EHD2	FASN			GBE1	MRC1	SPC24
107	GPX4		PDP1	FNTB			REL	PPIB	PIK3C3
108	ATP6V1A		RERE	TUFM	IGLC2		PLP2	EIF4B	VPS37A
109	EIF4A3		PEF1	ALDH7A1	CALM1		GFPT1	ATP5F1A	RDH11
110	DDOST		CGGBP1	ACOT2	TUBA3C		PSME1	CALR	RB1CC1
111	CCT6A		GIMAP2	NDUFV1	ARAF		ARHGAP1	ALDH4A1	IPO4
112	RFC5		TES	SERPINH1	H1-4		SCRN1	ERP29	TM9SF4
113	EIF2S3		SH3BGRL2	BCAM	CLU		DPYD	PDIA3	MRPS27
114	GARS1		ING1	ALDH5A1	UBL4A		TARDBP	PPIF	OSTF1
115	MTOR		FBXO10	HSD17B4	PRPS2		KCNAB2	AKT1	UPF1
116	PSMC4		TRAF3IP3	SUOX	PCNA		ATM	PYCR1	ATP6V0A1
117	TSFM		INPP5F	NDUFA8	ACTN1		NAE1	KIF5B	PHKB
118	RANGAP1		HDGFL3	RIDA	RNH1		CUL4B	ABCD1	FAM162A
119	BRCC3		RAD54L2	SUCLG1	CYBA		FHL1	SHMT2	TESC
120	RPL27A		RBM7	PTTG1IP	ALAD		BLMH	RFC2	OMA1
121	ARCN1		NUB1	NAGLU	LCP1		IL16	BSG	KIFBP
122	CCT5			NAP1L1	MIF		SEPTIN6	RPL4	L3HYPDH
123	PITPNB			FCGRT	CD99		MAP7	DLST	PTCD3
124	GDI2			NDUFA6	PKM		GALE	RPS19	BTF3L4
125	DNM2			SEC61G	DARS1		ITIH4	MLH1	UHRF1
126	METAP2			ACTR1A	RAC2		ITPR1	RBM34	LGMN
127	PPT1			RPL26	UCHL3		ACAP1	CRAT	DNAJC2
128	CCT8			RPS29	CBR1		TCEAL1	SSR1	DNAJC7
129	RAB5C			RPL23	ACADS		PPP2R5A	MAPK8	ATXN2
130	RAB7A			RPS15	NCK1		PTPA	RPL28	NCAPG
131	PSMD7			YBX1	FAH		PWP2	ZFP36L2	CCM2
132	PPP5C			NOMO3	STMN1		RSU1	NES	NUP58
133	HSPA2			MRPS36	PTPN1		PPP1R7	RPL34	MRPL4
134	ATP1B3			MRPS9	TRIM21		ELAVL1	LMAN1	NLN
135	NAPA			RPL24	SRM		UBE2V2	ACADVL	MRPL37
136	DRG2			RPL19	RAB4A		MAPK14	VPS41	GTPBP4
137	MANF			DAB2	CAST		IAH1	PSEN1	CYRIA
138	SNU13			HDLBP	IMPDH1		EML3	EIF2B2	ACAD9
139	NUP107			HMGCS1	ACO1		UAP1L1	TSC2	GORASP2
140	PPP4C			OGDH	NME2		FAM98B	PPOX	SCPEP1
141	EIF4A1			ALDH6A1	RFX1		WDR44	EMD	TXNRD2
142	RAB10			BDH1	PTPRE		DOCK11	GATM	RAB18
143	RAP2B			H1-1	AHCY		FGD3	DAP3	MRPS30
144	PSME3			SSBP1	DTYMK		FRMPD3	SSR4	ACSS2
145	RPL37A			FPGS	TBXAS1		SAMD9	BCAP31	DDX21
146	RPS15A			CKAP4	GRK2		SPECC1	ALDH3A2	BAZ1A
147	RPS6			LRP1	PSMA1		H3-7	KPNA2	SMC4
148	RPL30			CRYZ	PSMA4		RAP1GAP2	HNRNPF	OXSM
149	RPL32			EHHADH	MSN		SYNE3	ZNF131	MRPL22
150	RPS21			ASPH	STOM		HDGFL2	MRPL12	DIP2B
151	EIF5A			TRAP1	CD82		FERMT3	NUBP1	EIF3K
152	NOP14			ECH1	DCK		NR2C2AP	SLC16A1	CTSZ
153	MRPS35			AIMP2	PSMB8		DDX42	ALDH18A1	DCTN4
154	MRPS5			PRDX4	GCA		TRIM22	AIF1	JPT1
155	ARF5			SRSF5	BLVRB		ANKRD44	SLC12A2	G3BP2
156	MPP1			MRPL49	CLIP1		PCYOX1L	ROMO1	SNX6
157	SLC25A3			MTX1	GNA15		SLC30A7	RAB8A	NIP7
158	CLTC			GAMT	CORO1A		DOCK8	ATP6V0D1	CNPY2
159	PLCB2			GANAB	YWHAB		SYNE1	PSMC1	AKAP2
160	DHODH			LBR	GBP1		ARID1B	RPS18	EPB41L3
161	SLC25A11			PSMD6	ABCC1		TSTD1	RPL10A	CARHSP1
162	PPARD			EIF4H	RPA3		NCOA7	UBE2B	DHRS7
163	PTPN12			EEA1	RPL22		SEPTIN1	DYNLT1	MRPL11
164	SRSF11			EBP	SOAT1		IRGQ	SRPK2	GOLT1B
165	BTK			TMED2	PPM1A		ELMO1	ABAT	AFG3L2
166	RPL18			ELOB	PSMC2		DOCK2	TXNL4A	SNX5
167	GOLGA2			TBCC	PGM1		TBC1D5	PRR5	PUS1
168	GALNT2			VAMP3	SERPINF1		CASP10	PLOD1
169	DYNC1I2			ETFDH	SNCA		MAP4K1	NUCB1
170	MYO9B			ADRM1	PSMB10		BAD	AKAP12
171	CUL2			SMN2	RPL13A		USP7	EIF4G1
172	CIRBP			DECR1	MDH1		ATP2A3	ZBTB16
173	SCARB2			NDUFA5	UBA7		SMARCE1	PRKCD
174	UBE4A			ATP2B3	EIF1		PBXIP1	C1QBP
175	MRPL58			CLPP	ACTR1B		KIAA1143	LGALS3BP
176	EIF2B1			TST	AKR1C3		RAB37	HSPA14
177	TRIM25			PCK2	ARHGAP25		PPWD1	GRSF1
178	RBM39			CYP51A1	EPS15		PTER	MRPL28
179	PUM1			TIMM50	PAFAH1B1		DCPS	CHAF1A
180	MEF2D			HSD17B12	GPD2		HVCN1	DDX10
181	PTGR1			PITRM1	NSF		MSI2	DNAJC3
182	GAPVD1			MTARC1	IQGAP1		CYFIP2	G3BP1
183	EMC2			RETSAT	HAAO		SCRN2	PABPC4
184	NCAPD2			HIBCH	LIMS1		PGM2	PPIG
185	POLD3			C8orf82	PSMD8		DDX27	TUBB3
186	PMVK			FAHD1	GSS		ABHD14B	ALCAM
187	PTGES3			MEAK7	POLD2		GBP4	SNTB1
188	RAB35			AGTRAP	FNTA		SIN3A	IDI1
189	ELOC			HSDL2	CCT3		SLC9A7	COX17
190	RPS6KA1			TRMT10C	PSMB3		COPS4	POLA2
191	SF3B4			SZRD1	PSMB2		TMEM43	FKBP8
192	SEC23B			HEATR3	IDH3A		PAXX	PDIA5
193	FXN			RETREG3	CPT1A		DDX23	NCOA6
194	ME3			BPHL	SERPINB8		BDH2	USP10
195	HADH			CCDC50	CCT4		PBDC1	MESD
196	INF2			TMEM192	VAMP7		SRRT	GOLGB1
197	CYBRD1			GSPT2	RAP1GDS1		RAB34	KIF22
198	FKBP15			THNSL1	ARHGDIA		API5	SNX17
199	DCAF8			PNKD	AGFG1		TAOK3	ACOX1
200	DDI2			CBR4	SMS		QTRT2	PDIA6
201	BROX			KRTCAP2	HK3		NHEJ1	PON2
202	MBLAC2			HSD17B11	BLVRA		GLOD4	TRAM1
203	C2orf16			ATL2	YARS1		XAB2	ELF2
204	TWF2			SPRYD4	ADPRH		UBE2T	NSDHL
205	NCAPH2			AKAP1	NCKAP1L		SH3GLB2	SLC1A5
206	PPP1R18			GCDH	ADK		ACSS1	TAF9
207	PMF1			SCAMP4	TPD52		CDKN2AIP	TATDN3
208	ALKBH5			PIGT	SYNJ2BP		ADA2	HSDL1
209				GFM2	MTPN		LARS1	NADK2
210	DHX30			LRRC59	ARPC4		MBD2	TBC1D10B
211	ENOSF1			ACSF2	ACTB		BIN2	TMEM259
212	VPS35L			ANAPC16	RPS20		SUN2	NCBP3
213	APBB1IP			MRPL38	PRPS1		MUTYH	ACSM3
214	USP48			DNAJA3	PSMA6		LNPEP	LACTB2
215	GCC2			TONSL	CDC42		CNOT7	FASTKD1
216	MRPL41			RCC1L	SRP54		AGO1	NOM1
217	NRM			HPDL	UBE2K		EPDR1	MTX3
218	PM20D2			TXNDC15	UBE2N		TRAPPC4	EARS2
219	ALDH16A1			GFM1	RAB14		LRCH1	PABPC1L2B
220	STK11IP			RMDN3	ACTR3		ATP8A1	MIA3
221	DDX51			PHB2	ACTR2		LSM2	RRP12
222	COLGALT1			ACO2	ARF3		DCAF1	SLC27A3
223	SUMF1			NIPSNAP1	RHOA		TCAF1	SAMD4B
224	SCCPDH			MGME1	LYZ		OARD1	COX20
225	PLBD2			PRXL2A	RPS7		HEBP2	TMEM69
226	NT5C			ERP44	TMSB4X		SPIN1	SPOUT1
227	HM13			NTMT1	ETF1		FAM169A	IBA57
228	CYGB			HINT2	RPS4X			KIAA1217
229	NDRG1			OSBPL11	RPL23A			MRPL2
230	HSPH1			SEC11C	RAN			UBAP2
231	ARPC1A			MRPL1	RAP1A			OBSCN
232	HDAC2			NACA4P	RPS26			GFI1B
233	UFD1			NACA2	GNB1			CDCA2
234	EFHD2			DDX47	PPIA			PTRHD1
235	DNAH8			PTGES2	GRB2			THOC7
236	VCPIP1			METTL7A	TRA2B			RAB12
237	COL21A1			GNB4	AP2B1			TMEM214
238	ARAP1			MCCC2	GNAS			RPUSD3
239	UHRF2			SARS2	PPP2R2A			FDX2
240	TRNT1			TIMMDC1	SKP1			BRAT1
241	VPS13A			BIRC6	HLA-DRB3			MTHFD1L
242	RANBP9			ABCB10	IFI35			LCLAT1
243	RUFY1			TOMM22	ERH			EEPD1
244	COPS8			DDX28	SRSF3			ZC3HAV1
245	CIB1			GNL3L	CCZ1B			MRPL21
246	GRWD1			SMPD4	FKBP3			DHX29
247	TUBA1C			CISD1	U2AF1			HAUS6
248	NDUFAF3			CNIH4	AMPD2			DCXR
249	VAMP8			HACD3	FABP5			PXK
250	ADI1			NDUFA13	CAP1			MRPL55
251	RNF126			VAPA	SATB1			TMED4
252	MECR			RRBP1	TOP2B			MRPL10
253	TMEM109			DHCR7	GLO1			TRPT1
254	KIFC1			GRHPR	YWHAH			YRDC
255	CEP41			C19orf25	CSTF1			N4BP2
256	WDR11			SRP68	EXOSC9			CD163
257	XPO4			NDUFA12	NCBP1			LONP2
258	LAT2			HACL1	NUP160			CCDC25
259	CLPB			SLC25A13	IRAG2			VRK2
260	TOLLIP			GGA1	STK4			NDUFA11
261	SLK			STOML2	FLII			STX12
262	SPNS1			NUP50	LCP2			ECHDC2
263	GHITM			NFU1	PAK1			RIOX2
264	BOLA2B			NDRG2	FADD			SLC9A9
265	TMX1			SRRM2	MTA1			MMAA
266	WNK1			SLC5A6	FKBP5			MFN1
267	SCAF1			NOSIP	ROCK1			UBR2
268	MRPL44			MRPS2	ASAH1			RHOT2
269	CWC22			TMED7	RIPK1			RBM12B
270	SDF2L1			MRPS23	CAMK2G			KIAA2013
271	ATP13A1			PTRH2	LAPTM5			TRMT2A
272	MRPL40			TSC22D4	SNX1			ORMDL3
273	TIGAR			HYOU1	GFUS			SLC39A11
274	RTN4			NPTN	ARHGEF7			TMEM256
275	EIF2B3			NFS1	DCTN1			D2HGDH
276	HEBP1			NDUFB9	PRPSAP1			CHCHD4
277	KLC4				MCM6			OGFOD1
278	ATG3				IRF3			ARFGAP1
279	TMEM106B				MVP			GDPD1
280	NLE1				CASP8			ATP11C
281	PAG1				NCF4			SUMF2
282	TRMT1				PDK2			UBAC2
283	STAB1				RABEP1			TXNDC5
284	PALS2				TSN			PLA2G15
285	EMC3				SMAD1			LPCAT1
286	VPS29				PPP2R5E			SPATA20
287	TJP2				SYPL1			PUM2
288	ATP6V1H				UGP2			THEM6
289	CD84				TXNRD1			NUDCD2
290	NENF				WASHC4			TFB1M
291	STUB1				SMU1			STAB2
292	STX8				HLA-DRB5			PIEZO1
293	PSMD13				LRRFIP1			LARP4B
294	IGSF9B				TKFC			PXDN
295	EIF3L				VPS26B			MRPS31
296	GIT1				PYCR3			GGH
297	CAB39				ACTBL2			GLG1
298	SH3BP1				CEP170			NCLN
299	SAMHD1				HECTD3			ERGIC1
300	ATG4B				RNASEH2B			TBRG4
301	RNF114				RNF20			CCDC47
302	SAMM50				TUT7			SYAP1
303	TIMM8B				DENND4C			FERMT2
304	GMPPB				ZMYM4			ESAM
305	SNX8				FAM91A1			FKBP10
306	COPG1				CWF19L1			PINX1
307	EMILIN1				VIRMA			PYCR2
308	BZW2				ZNF787			RMDN1
309	DYNC1LI1				ATL3			ECHDC3
310	EPN1				IQSEC1			MRRF
311					RCSD1			CCDC51
312					CTR9			RRP36
313					SKIC3			CERS2
314					METAP1D			MED8
315					RANBP10			CENPN
316					B3GLCT			DDRGK1
317					NBEAL2			ELMO2
318					PIK3AP1			RNF170
319					VPS13C			DNAJC1
320					EIF3M			NSMCE3
321					RRM2B			NOL4L
322					NUP54			DOCK7
323					HDDC2			CEP20
324					PPFIBP1			ZNF830
325					PHYKPL			FAM210A
326					NAXD			MIA2
327					WDFY1			SNX18
328					UBR1			ERGIC2
329					DIS3L2			TWNK
330					ANKRD13A			CLCC1
331					KMT2E			SRPK1
332					ABI1			YME1L1
333					CMTR1			ACOX2
334					LILRB2			SEC62
335					OXR1			SORT1
336					TTC9C			PKP2
337					METTL13			SH3GL1
338					PRPF38A			TCF25
339					NHLRC2			FYCO1
340					SMG8			MRPL45
341					MCU			CHCHD6
342					COQ8A			GINS3
343					UBA3			AGMAT
344					TBC1D15			TIMM29
345					DTX3L			TACO1
346					SSH3			CNPY3
347					SMAP2			ISCA1
348					DNAJC9			ABHD6
349					LZIC			CCDC32
350					RTF1			THUMPD3
351					ARHGAP45			TMED9
352					ANP32B			SELENOO
353					KAT2B			DDA1
354					CELF1			FANCD2
355					COPS5			EIF2A
356					USP9X			PECR
357					WBP2			SHANK3
358					EXOC4			MRPL20
359					RFT1			HYCC1
360					VPS33A			EDEM3
361					SH3KBP1			TNKS1BP1
362					MOB3A			CEP44
363					AP2M1			DDX24
364					SNRNP40			SLIRP
365					EDC3			MTFR1L
366					HMCES			TMEM126A
367					RUSF1			LSG1
368					AHCYL2			SMG9
369					PGAM5			UNC93B1
370					GMPPA			EPC1
371					PRRC1			PARL
372					CCDC43			CENPH
373					UIMC1			POFUT1
374					STRBP			CCDC134
375					SPEN			ALG9
376					MYCBP			GEMIN7
377					EIF3C			CAAP1
378					C12orf57			NOL11
379					TSG101			ANKZF1
380					VRK1			RNF121
381					WDR77			VIPAS39
382					DCTN5			GRPEL1
383					WDR18			PDF
384					ACAT2			TMEM165
385					SPATA16			EPG5
386					NAA15			TM9SF3
387					AP1M1			LUC7L
388					OSBPL1A			SDR39U1
389					CHMP4A			AAAS
390					WNK3			AASDHPPT
391					CRNKL1			CDC42SE2
392					NIBAN1			ECHDC1
393					C20orf27			STAU2
394					PITHD1			LMBRD1
395					NAA50			UFSP2
396					BRD8			ABCF3
397					RAB1B			MRPS18A
398					ASCC2			ZNHIT6
399					ATG5			THG1L
400					EHD4			OCIAD1
401					SH3BGRL3			TMEM161A
402					PPIL3			FKBP11
403					ACBD3			FASTKD2
404					UNC45A			TECR
405					RNPEP			IGF2BP1
406					GLIPR2			COQ3
407					SUDS3			HSPBP1
408					UBE2Z			EHD3
409					CNOT10			CNOT2
410					FN3KRP			CWC15
411					UPF2			MRPL15
412					MYG1			MRPL27
413					PLEKHA2			TOMM7
414					PLEKHA1			EIF2AK4
415					PARVG			STX18
416					SSU72			DPM3
417					DMAP1			DNMT3B
418					RIC8A			METTL1
419					LZTFL1			DNAJB11
420					EXOSC3			SLC25A10
421					SAR1A			UQCR10
422					FANCI			SEC63
423					ARL8B			ARMCX3
424					SDAD1			LIMA1
425					WDR70			DDX20
426					BABAM1			CYB5R1
427					ADPRS			AK3
428					PPP4R2			CDC23
429					FAM120A			GGA2
430					SPG21			ZNF346
431					MAT2B			MKLN1
432					ITSN2			TIMELESS
433					STK26			TBC1D2B
434					RBM27			DICER1
435					NIPSNAP3A			SHOC2
436					CD300A			SPG7
437					CHORDC1			ERGIC3
438					DPP7			GSTK1
439					TRMT112			DDX52
440					VPS28			NOP16
441					APPL1			MSRB2
442					INTS6			MRPS16
443					RAB21			STRAP
444					BLOC1S6			CCDC9
445					CORO1C			TBL2
446					PYCARD			TIMM10B
447					SNX12			SRPRB
448					COPS3			IER3IP1
449					EXOC7			LRRFIP2
450					NUDC			CPQ
451					ZBTB1			SLC12A7
452					DERA			MTCH2
453					UBE2J1			TEX264
454					USP15			IKBKG
455					CRYBG1			NCOA3
456					PPME1
457					RBM8A
458					USP3
459					OAS3
460					SQOR
461					SEC23IP
462
463
464
465
466
467
468
469
470
471
472
473
474
475
476
477
478
479
480
481
482
483
484
485
486
487
488
489
490
491
492
493
494
495
496
497
498
499
500
501
502
503
504
505
506
507
508
509
510
511
512
513
514
515
516
517
518
519
520
521
522
523
524
525
526
527
528
529
530
531
532
533
534
535
536
537
538
539
540
541
542
543
544
545
546
547
548
549
550
551
552
553
554
555
556
557
558
559
560
561
562
563
564
565
566
567
568
569
570
571
572
573
574
575
576
577
578
579
580
581
582
583
584
585
586
587
588
589
590
591
592
593
594
595
596
597
598
599
600
601
602
603
604
605
606
607
608
609
610
611
612
613
614
615
616
617
618
619
620
621
622
623
624
625
626
627
628
629
630
631
632
633
634
635
636
637
638
639
640
641
642
643
644
645
646
647
648
649
650
651
652
653
654
655
656
657
658
659
660
661
662
663
664
665
666
667
668
669
670
671
672
673
674
675
676
677
678
679
680
681
682
683
684
685
686
687
688
689
690
691
692
693
694
695
696
697
698
699
700
701
702
703
704
705
706
707
708
709
710
711
712
713
714
715
716
717
718
719
720
721
722
723
724
725
726
727
728
729
730
731
732
733
734
735
736
737
738
739
740
741
742
743
744
745
746
747
748
749
750
751
752
753
754
755
756
757
758
759
760
761
762
763
764
765
766
767
768
769
770
771
772
773
774
775
776
777
778
779
780
781
782
783
784
785
786
787
788
789
790
791
792
793
794
795
796
797
798
799
800
801
802
803
804
805
806
807
808
809
810
811
812
813
814
815
816
817
818
819
820
821
822
823
824
825
826
827
828
829
830
831
832
833
834
835
836
837
838
839
840
841
842
843
844
845
846
847
848
849
850
851
852
853
854
855
856
857
858
859
860
861
862
863
864
865
866
867
868
869
870
871
872
873
874
875
876
877
878
879
880
881
882
883
884
885
886
887
888
889
890
891
892
893
894
895
896
897
898
899
900
901
902
903
904
905
906
907
908
909
910
911
912
913
914
915
916
917
918
919
920
921
922
923
924
925
926
927
928
929
930
931
932
933
934
935
936
937
938
939
940
941
942
943
944
945
946
947
948
949
950
951
952
953
954
955
956
957
958
959
960
961
962
963
964
965
966
967
968
969
970
971
972
973
974
975
976
977
978
979
980
981
982
983
984
985
986
987
988
989
990
991
992
993
994
995
996
997
998
999
1000
1001
1002
1003
1004
1005
1006
1007
1008
1009
1010
1011
1012
1013
1014
1015
1016
1017
1018
1019
1020
1021
1022
1023
1024
1025
1026
1027
1028
1029
1030
1031
1032
1033
1034
1035
1036
1037
1038
1039
1040
1041
1042
1043
1044
1045
1046
1047
1048
1049
1050
1051
1052
1053
1054
1055
1056
1057
1058
1059
1060
1061
1062
1063
1064
1065
1066
1067
1068
1069
1070
1071
1072
1073
1074
1075
1076
1077
1078
1079
1080
1081
1082
1083
1084
1085
1086
1087
1088
1089
1090
1091
1092
1093
1094
1095
1096
1097
1098
1099
1100
1101
1102
1103
1104
1105
1106
1107
1108
1109
1110
1111
1112
1113
1114
1115
1116
1117
1118
1119
1120
1121
1122
1123
1124
1125
1126
1127
1128
1129
1130
1131
1132
1133
1134
1135
1136
1137
1138
1139
1140
1141
1142
1143
1144
1145
1146
1147
1148
1149
1150
1151
1152
1153
1154
1155
1156
1157
1158
1159
1160
1161
1162
1163
1164
1165
1166
1167
1168
1169
1170
1171
1172
1173
1174
1175
1176
1177
1178
1179
1180
1181
1182
1183
1184
1185
1186
1187
1188
1189
1190
1191
1192
1193
1194
1195
1196
1197
1198
1199
1200
1201
1202
1203
1204
1205
1206
1207
1208
1209
1210
1211
1212
1213
1214
1215
1216
1217
1218
1219
1220
1221
1222
1223
1224
1225
1226
1227
1228
1229
1230
1231
1232
1233
1234
1235
1236
1237
1238
1239
1240
1241
1242
1243
1244
1245
1246
1247
1248
1249
1250
1251
1252
1253
1254
1255
1256
1257
1258
1259
1260
1261
1262
1263
1264
1265
1266
1267
1268
1269
1270
1271
1272
1273
1274
1275
1276
1277
1278
1279
1280
1281
1282
1283
1284
1285
1286
1287
1288
1289
1290
1291
1292
1293
1294
1295
1296
1297
1298
1299
1300
1301
1302
1303
1304
1305
1306
1307
1308
1309
1310
1311
1312
1313
1314
1315
1316
1317
1318
1319
1320
1321
1322
1323
1324
1325
1326
1327
1328
1329
1330
1331
1332
1333
1334
1335
1336
1337
1338
1339
1340
1341
1342
1343
1344
1345
1346
1347
1348
1349
1350
1351
1352
1353
1354
1355
1356
1357
1358
1359
1360
1361
1362
1363
1364
1365
1366
1367
1368
1369
1370
1371
1372
1373
1374
1375
1376
1377
1378
1379
1380
1381
1382
1383
1384
1385
1386
1387
1388
1389
1390
1391
1392
1393
1394
1395
1396
1397
1398
1399
1400
1401
1402
1403
1404
1405
1406
1407
1408
1409
1410
1411
1412
1413
1414
1415
1416
1417
1418
1419
1420
1421
1422
1423
1424
1425
1426
1427
1428
1429
1430
1431
1432
1433
1434
1435
1436
1437
1438
1439
1440
1441
1442
1443
1444
1445
1446
1447
1448
1449
1450
1451
1452
1453
1454
1455
1456
1457
1458
1459
1460
1461
1462
1463
1464
1465
1466
1467
1468
1469
1470
1471
1472
1473
1474
1475
1476
1477
1478
1479
1480
1481
1482
1483
1484
1485
1486
1487
1488
1489
1490
1491
1492
1493
1494
1495
1496
1497
1498
1499
1500
1501
1502
1503
1504
1505
1506
1507
1508
1509
1510
1511
1512
1513
1514
1515
1516
1517
1518
1519
1520
1521
1522
1523
1524
1525
1526
1527
1528
1529
1530
1531
1532
1533
1534
1535
1536
1537
1538
1539
1540
1541
1542
1543
1544
1545
1546
1547
1548
1549
1550
1551
1552
1553
1554
1555
1556
1557
1558
1559
1560
1561
1562
1563
1564
1565
1566
1567
1568
1569
1570
1571
1572
1573
1574
1575
1576
1577
1578
1579
1580
1581
1582
1583
1584
1585
1586
1587
1588
1589
1590
1591
1592
1593
1594
1595
1596
1597
1598
1599
1600
1601
1602
1603
1604
1605
1606
1607
1608
1609
1610
1611
1612
1613
1614
1615
1616
1617
1618
1619
1620
1621
1622
1623
1624
1625
1626
1627
1628
1629
1630
1631
1632
1633
1634
1635
1636
1637
1638
1639
1640
1641
1642
1643
1644
1645
1646
1647
1648
1649
1650
1651
1652
1653
1654
1655
1656
1657
1658
1659
1660
1661
1662
1663
1664
1665
1666
1667
1668
1669
1670
1671
1672
1673
1674
1675
1676
1677
1678
1679
1680
1681
1682
1683
1684
1685
1686
1687
1688
1689
1690
1691
1692
1693
1694
1695
1696
1697
1698
1699
1700
1701
1702
1703
1704
1705
1706
1707
1708
1709
1710
1711
1712
1713
1714
1715
1716
1717
1718
1719
1720
1721
1722
1723
1724
1725
1726
1727
1728
1729
1730
1731
1732
1733
1734
1735
1736
1737
1738
1739
1740
1741
1742
1743
1744
1745
1746
1747
1748
1749
1750
1751
1752
1753
1754
1755
1756
1757
1758
1759
1760
1761
1762
1763
1764
1765
1766
1767
1768
1769
1770
1771
1772
1773
1774
1775
1776
1777
1778
1779
1780
1781
1782
1783
1784
1785
1786
1787
1788
1789
1790
1791
1792
1793
1794
1795
1796
1797
1798
1799
1800
1801
1802
1803
1804
1805
1806
1807
1808
1809
1810
1811
1812
1813
1814
1815
1816
1817
1818
1819
1820
1821
1822
1823
1824
1825
1826
1827
1828
1829
1830
1831
1832
1833
1834
1835
1836
1837
1838
1839
1840
1841
1842
1843
1844
1845
1846
1847
1848
1849
1850
1851
1852
1853
1854
1855
1856
1857
1858
1859
1860
1861
1862
1863
1864
1865
1866
1867
1868
1869
1870
1871
1872
1873
1874
1875
1876
1877
1878
1879
1880
1881
1882
1883
1884
1885
1886
1887
1888
1889
1890
1891
1892
1893
1894
1895
1896
1897
1898
1899
1900
1901
1902
1903
1904
1905
1906
1907
1908
1909
1910
1911
1912
1913
1914
1915
1916
1917
1918
1919
1920
1921
1922
1923
1924
1925
1926
1927
1928
1929
1930
1931
1932
1933
1934
1935
1936
1937
1938
1939
1940
1941
1942
1943
1944
1945
1946
1947
1948
1949
1950
1951
1952
1953
1954
1955
1956
1957
1958
1959
1960
1961
1962
1963
1964
1965
1966
1967
1968
1969
1970
1971
1972
1973
1974
1975
1976
1977
1978
1979
1980
1981
1982
1983
1984
1985
1986
1987
1988
1989
1990
1991
1992
1993
1994
1995
1996
1997
1998
1999
[truncated: 310 more rows]
