# Supplementary material for: Proteomics reveals dynamic metabolic changes in human hematopoietic stem progenitor cells from fetal to adulthood
Source: Stem Cell Res Ther. 2024 Sep 15;15:303. doi: 10.1186/s13287-024-03930-x (PMC11403967; doi:10.1186/s13287-024-03930-x)
Supplement: Supplementary file 5 — Additional file5 [file 13287_2024_3930_MOESM5_ESM.xlsx]

## Sheet: 1G
No.	FL-UCB-aBM Overlap	FL-UCB Overlap	aBM-UCB Overlap	FL-aBM Overlap	UCB Unique	FL Unique	aBM Unique
1	IGLV3-9	MSANTD7	QSOX1	IGKV3D-20	YDJC	RBM47	APCS
2	IGKV2-28	MCTS2	STX6	ABCD4	FOXN3	TMEM223	C4BPA
3	PPIAL4C	SH3PXD2B	PGLYRP1	CD5L	ZNF593	FUOM	HNMT
4	GATD3B	TARS3	MPIG6B	SERPINA3	NEMP1	GLTPD2	MAP2K1
5	IGHV1-69D	GTPBP10	CA1	IGHA1	KHNYN	RRN3P2	NAIP
6	UBA6	VPS37C	FOS	TK1	SPINT1	PDZK1P1	ADIRF
7	ESYT2	CCDC88B	IGLV3-25	FABP3	DAPK3	MYO9A	KPRP
8	SHTN1	ZNF316	FCGR3A	ITGAV	PSTPIP1	SMLR1	UBLCP1
9	FAM168B	TUBAL3	F5	RBP1	CYTH3	FXYD1	WARS2
10	ILVBL	ZSWIM8	DEFA4	COL6A2	SH2D1A	ARVCF	PADI2
11	FRMD3	POM121C	PRF1	FOLR2	LILRB3	PDE2A
12	NBAS	HIDE1	FABP4	CCNB1	SUPT3H	TXNDC9
13	VWA8	MIF4GD	LBP	BTF3	TOX	CIT
14	SBNO1	UMAD1	HLA-DPA1	KDELR1	MOCS3	ACOT8
15	WDR91	C11orf98	TCN1	NOS3	VNN2	BACH1
16	CNOT1	HAX1	PZP	CRABP1	NUDT14	CHUK
17	C2orf72	TAF4	AZGP1	RRM2	AGR2	DEGS1
18	PGP	RFXAP	PTX3	ADD2	KRT6A	KMO
19	RIMOC1	WWP2	S100A4	FOLR3	CD3E	BIRC5
20	SMCHD1	SLC33A1	HLA-DMA	CLCN4	CD55	PLXNB1
21	NCF1B	EEF2K	GSTT1	PCLAF	ZNF865	RIPK2
22	UNC119B	IGF2BP3	ICAM3	NCOA1	KRT3	OIP5
23	;RAP1B	PLOD2	GP5	GPT2	GZMA	TSPAN6
24	METTL15	MEIS1	LCN2	BLNK	CCL5	NDUFC1
25	SOWAHD	PSMD14	S100A12	FOXRED1	H1-2	ZBTB14
26	ZSCAN5B	KPNA3	PRKG2	ORAI1	ZNF3	XPNPEP2
27	SNRPGP15	KRIT1	NEGR1	NPL	CD22	MGRN1
28	NUDT19	VWA5A	ADGRG3	CD163L1	IDS	LCMT2
29	MYO1G	PODXL	MSRB3	SLC38A7	CXCR1	MARCHF6
30	SMIM1	PIR	CD177	MRPL39	ELAVL4	TBC1D4
31	GPR89A	PIK3C2B	RABGGTA	TPX2	HLA-DMB	FADS1
32	IGLL5	SCD	LIMD2	VSIG4	TYK2	PRMT3
33	WASH3P	CDK2AP1	TXNIP	MAP3K2	S100A7	RNASEH1
34	RASA4B	FCHO1	ANO10	PRG3	FLT3	KDM4A
35	MCRIP1	EIF1AY	PADI4	VWA7	GLIPR1	XYLB
36	NACA	TOR1B	SAR1B		CAV2	ENTPD5
37	SUMO1P1	STX16			TERF1	MRPL33
38	SLC35A4	KMT2D			CDK18	TADA3
39	DNASE2	PHYH			TRIM26	TAF5L
40	AGPS	CASK			REST	TCEA3
41	KIF2A	SLC27A2			CHIT1	SCO1
42	DDX39A	ZNF646			TARBP1	ATRN
43	PDLIM1	MAST4			EIF4EBP1	ALDH1L1
44	ACOT7	PRORP			LPIN1	SOAT2
45	MYO1C	MDM4			CDSN	DHRS3
46	MYO1F	CASC3			SS18	MPDZ
47	SNAP23	MRPS12			NFKBIB	PRKD3
48	AIP	NDUFA1			NEDD8	KBTBD11
49	GTPBP1	SIGLEC5			ZFHX3	SLCO2B1
50	LGALS9	SLC16A3			LGALSL	STBD1
51	STXBP3	ABCC4			CRTC2	ABCA1
52	SMAP	POLR1G			FRY	IL33
53	RAB27B	PDPK1			BSPRY	TMEM50A
54	AP3B1	TTI1			TRAT1	CLDN1
55	SULT2B1	PJA2			PABIR2	FTCD
56	LGALS8	TEX33			NPM2	RECK
57	NDUFS8	RBFOX2			TADA2B	CLPTM1
58	PSMD11	ARHGEF9			CHSY1	PAK4
59	PSMD12	THAP12			CEP57	PAH
60	PSMD9	MGAM			MCEMP1	OTC
61	ATOX1	PROM1			GUF1	ABL1
62	MEN1	RAD51C			NIN	EGFR
63	CBX4	FOXO3			SREK1IP1	COL4A1
64	PGRMC1	GATC			POC5	APOC2
65	SUPT5H	PRKAB2			ZNRF2	C1QB
66	DFFA	LIAS			SLC30A5	F11
67	HIP1	MYO1B			OCC1	MT1F
68	LEFTY2	SSNA1			FAM76A	ALDOB
69	CLIC1	SLC25A17			TRMT10A	SERPINA5
70	EIF3F	CFAP410			TMEM40	KRT8
71	PIK3CD	GTPBP6			CLEC2B	INSR
72	PDHX	NDUFS5			NEIL2	ASGR1
73	DCTN6	ZNF292			KIAA1191	ASGR2
74	IPO5	PIP5K1C			PLD4	C8A
75	SAP18	KIF1B			ATG4C	CTSL
76	DNM1L	MAN1A2			TRIM11	NGFR
77	RTCA	DOK2			LIN37	ADH4
78	GOLIM4	RANBP6			FMC1	COL4A2
79	MANBA	TLR2			CARD19	F7
80	TRAF5	MRPS14			GSDMA	VIL1
81	EXOC5	TRIM13			USP28	GNAO1
82	BTN3A3	PPP1R11			LYST	NUDT7
83	NDUFA4	FAM20B			AIF1L	CHTF8
84	BIN1	DENND4B			MED10	MYBL2
85	CLDN5	CBFA2T3			EMC6	LIPC
86	LAD1	HIP1R			BACH2	SLC2A2
87	FAAH	PPP6R2			IFIH1	LAMP1
88	PES1	SIN3B			VEZT	CYP19A1
89	SDCBP	ZNF217			ZCCHC17	DMD
90	MPHOSPH10	SLC43A1			SLCO1B3	CKB
91	NOP56	CDC45			JADE2	CDH1
92	DDX3X	HSBP1			ZC4H2	NCAM1
93	RNASET2	KHDRBS3			DUSP22	ETS1
94	FCN1	ERAL1			TREX1	CPN1
95	KPNA4	CDC123			TMEM38B	CD46
96	TRIM38	RPP40			GLTP	EPCAM
97	E2F3	ZMPSTE24			MYOF	JUNB
98	MAN2B1	CYP7B1			LMCD1	DES
99	UBE2C	DNAJC8			RNF7	GM2A
100	PDXK	RAD17			SHPK	SDC1
101	ARID1A	TSPAN9			TAGLN3	TFEB
102	DPYSL4	CPD			IKZF3	PVALB
103	TRAFD1	TM7SF2			TBC1D24	CYP3A5
104	COX7A2L	SNCG			ARHGAP26	MSR1
105	NDUFAB1	MYO1D			MTMR6	ENPP1
106	UBFD1	SUPT7L			STK38L	AADAC
107	COPE	FCHSD2				CRHBP
108	AP3D1	HAUS5				MGAT1
109	ABLIM1	KDM4B				PBLD
110	CHD1	YIF1A				AXL
111	CHD2	AGFG2				SDC4
112	GOSR2	LEPROTL1				SDC2
113	TOR1A	ABCC6				CBS
114	ADAM10	CCNDBP1				GGT5
115	APAF1	FKBP9				UGT2B10
116	CDIPT	PAPSS2				GGCX
117	PDCD5	ZBTB7A				HNF4A
118	PRMT5	SLU7				PIK3CA
119	SLC9A3R1	BAG4				HAL
120	CHEK1	NSA2				GATA4
121	TPP1	VNN1				MASP1
122	TCERG1	YEATS4				CENPF
123	NRP1	ZBTB11				TTPA
124	TNPO2	ATP6V1G2				GSK3B
125	POLR3A	HERC2				SULT1E1
126	PSMA7	MAP4K4				PLCD1
127	SCAMP3	C6orf47				DNA2
128	BCKDK	BCL10				GPC3
129	IFIT3	PEX11B				ARSL
130	MGST3	MT-CYB				AKR1D1
131	TAX1BP3	ASS1				POLR2J
132	GIPC1	AGT				CRYBB1
133	IKBKB	IGHV3-23				EPHB4
134	TIMM23	HBZ				GALC
135	HAT1	HBE1				MTTP
136	UBE2L6	COL2A1				ITGA1
137	UQCRQ	AFP				YBEY
138	MYL12B	PF4				UBE2G2
139	HGS	KLKB1				S100A10
140	CLGN	HMGCR				PCBD1
141	VPS26C	RAF1				LSM6
142	PPP1R12A	PRNP				VSNL1
143	GAK	S100B				CXADR
144	HNRNPDL	SLC4A2				CYP4F2
145	XPO1	ALPL				MT1H
146	BTAF1	POLR3D				FMO1
147	ZNF609	UGT2B4				KIF23
148	SEC16A	CENPB				TEK
149	PLXNB2	ADH1A				CYP4A11
150	U2SURP	BPGM				ERCC6
151	SETD1A	LAMB1				TLE1
152	PFAS	TPM2				AKR1C1
153	ANKRD28	ERCC1				SULT2A1
154	LSM1	ABCB1				ACSM2A
155	FYB1	HMBS				CGNL1
156	NPC1	NFIC				ANK3
157	SCAMP1	KRT19				BNIP3
158	SCAMP2	CD48				ARHGAP5
159	ARPC1B	CD7				ZBTB17
160	ARPC2	IFIT1				STX3
161	ARPC3	POLR2M				KLF1
162	BET1	RGPD1				ITGB3BP
163	POLR1C	SAA1				GOLGA4
164	PLSCR1	SULT1A3				ADAM9
165	TRIM24	POLR1D				ADAM15
166	PGRMC2	BCL2				PEX6
167	CTDSPL	UROS				CUX1
168	RGL2	PYGM				DSG2
169	PFDN6	MS4A1				CRMP1
170	WDR46	PIP				ITPR3
171	NKRF	SKI				INPP5A
172	GNPAT	MYL4				MFSD10
173	ZNF185	CEACAM1				MAD2L1BP
174	CLIC2	HLA-E				POSTN
175	ACOX3	HLA-DRB4				PDK1
176	RER1	TRIM27				PON3
177	SURF4	NID1				DLGAP5
178	SPTLC1	BRAF				FCN2
179	SPTLC2	B4GALT1				SNRNP35
180	OGT	FOSL2				ECM1
181	PMM2	PHKG2				UBE2S
182	TM9SF1	TCF3				GUK1
183	INPP4B	GATA1				EXOC3L4
184	HMGB3	SELP				ZNF423
185	PPM1G	GCFC2				TRIM71
186	INPPL1	CD36				PCGF3
187	EIF3D	ZFX				SETMAR
188	EIF3H	ZNF24				CDCA8
189	HDAC3	ZKSCAN1				RABL3
190	NVL	ITGA2				EOGT
191	BCAT2	JUND				KANK4
192	IPO8	PTPN2				ATAD3B
193	STX7	ALOX12				MEX3C
194	YKT6	PTPRA				C1orf53
195	NUP42	KRT4				GPR107
196	ARPC5	ELK1				SPRYD7
197	POLR2D	GGT1				CD276
198	DDX3Y	RXRA				STEAP3
199	TAPBP	AGXT				ATG16L1
200	RNF113A	TAF1				HAUS3
201	KDM6A	FUT4				HBM
202	DHX15	PRKACB				GLYAT
203	RNMT	SLC2A5				NAA16
204	ZZEF1	RPS6KB1				KANK3
205	RRP8	F8A3				MRPL14
206	SIPA1L1	COX7A1				CCDC137
207	CYB5B	DNAJB2				SASS6
208	PRPF4	ITGB7				METTL7B
209	PHGDH	IL3RA				RAB11FIP1
210	NDUFS4	PON1				THADA
211	ARHGAP6	MAOB				LIN28B
212	DYNC1LI2	TMOD1				AGMO
213	PSMD3	ITPRID2				PAQR9
214	PAPSS1	SMARCA1				RHEX
215	ZW10	KDM5A				TMTC3
216	SART1	PPP2R1B				ACAD11
217	GPAA1	WEE1				RAPH1
218	TGFB1I1	NKTR				IKBIP
219	ZNF264	SLC7A1				LARP4
220	AP5Z1	CASP14				TMUB2
221	MTSS1	INPP5B				ZNF467
222	PPIP5K2	GRK4				PEG10
223	MAP3K7	CDH5				ZNF429
224	EEF1E1	CD68				SLC25A42
225	MSI1	GRK5				IQGAP3
226	HNRNPR	PTPN7				LDHD
227	PRPF3	IDUA				RALGPS2
228	TXNL1	MYH11				HOGA1
229	TPD52L2	POLR2I				NCAPG2
230	EMC8	HSD17B2				SLC13A5
231	ERI3	IGHMBP2				PLD3
232	FIBP	ETV6				SLC22A9
233	EIF4G3	CD200				GLYCTK
234	PPIH	KDM5C				FAM114A1
235	HTRA2	PNPLA4				UEVLD
236	AKR7A2	PRKCI				SLC15A3
237	EPB41L2	PIK3CB				KBTBD2
238	TGOLN2	MLLT3				SLX4
239	LAMTOR5	TEC				ZZZ3
240	WIPF1	ABL2				RDH10
241	RGS14	RPL35				CNPY4
242	RNF13	MAPK8				UBE2J2
243	DENR	MAPK9				SVBP
244	XPOT	RPS9				SLC35F6
245	DNPH1	RPL29				SLC43A2
246	TIMM44	IREB2				SH2D3C
247	TRAPPC3	NRIP1				ATPAF2
248	CHMP2A	HSPA13				FHIP1B
249	NCK2	MARCKSL1				GCSAM
250	PLRG1	DNASE1L1				CGAS
251	RGS10	SLC11A2				MIGA1
252	ZNF207	FMO5				POMGNT2
253	NDUFB5	DHPS				RETREG2
254	NDUFA2	INPP1				NBEA
255	GET3	PRIM2				SHKBP1
256	BUB3	CSNK1E				RAB3IL1
257	ACTN4	PSEN1				CIP2A
258	GSTZ1	ERF				SPPL2A
259	BUD23	CDK9				SLC37A2
260	TRIAP1	RAB13				SNX29
261	HTATSF1	IDH3G				ATP8B4
262	AP1G1	P2RX1				SETD7
263	SGTA	SGSH				SNX33
264	ENSA	AFF1				AFG1L
265	SLC25A20	ADCY7				DCAKD
266	NARS1	CCNH				FAM151A
267	NUDT21	JAK3				CKAP2
268	LANCL1	POLR2H				ARAP3
269	STRN	VAV2				OIT3
270	RRP9	ZNF134				PALLD
271	SCO2	HMGA2				CASKIN2
272	AKAP8	CRIP2				SMPDL3A
273	SLC37A4	DAPK1				SEPTIN8
274	IDH3B	ARFIP2				SYN2
275	NRDC	NUDT6				ABCC2
276	CALU	POLG				BHMT
277	AHCYL1	HIRA				HGD
278	ORC5	ATXN3				SLC38A4
279	PDE6D	PMS1				SKA1
280	ORC4	HMGCS2				INTS12
281	RAD21	ELL				SLC25A36
282	TIMM8A	BRPF1				RCN3
283	DHX16	LAMB2				ERP27
284	ZNRD2	PKNOX1				RSPRY1
285	GMFG	ATP5MF				SPDL1
286	MED14	NDUFV3				HSPBAP1
287	PRPSAP2	TCL1A				SMIM12
288	GNG7	POLE2				NRBF2
289	SMARCA5	WDR4				CDCA5
290	SPAG9	ANTXR2				LTV1
291	URB1	ZNF445				TRMT2B
292	ZFC3H1	ELOF1				REEP6
293	AQR	MAX				HIC2
294	OPA1	UBE2G1				EAF1
295	ZEB2	UBE2H				FAR2
296	MCM3AP	SNRPE				RMDN2
297	KDM1A	YPEL5				KIF20B
298	LY75	RBX1				ATAD5
299	NRP2	RPL39				XPO6
300	PLXNC1	SUPT4H1				LMF1
301	ACSL4	HBG2				KCTD15
302	SNX3	FAM193A				PLIN2
303	OGA	SIRPA				TIMM17A
304	SORBS3	ABCA4				CDCA3
305	SYNCRIP	CSNK1G2				MAP3K5
306	CDC40	ABAT				SIGMAR1
307	NEMF	SSBP2				RNF5
308	GMDS	MRPS34				NAA38
309	NMT2	PRR5				SDF4
310	PLOD3	XIAP				UBAC1
311	EIF4E2	CYCS				HAUS8
312	DIAPH1	MAT1A				ALKBH7
313	SELENOF	PURA				MTA3
314	TSPAN3	REEP5				THUMPD2
315	EXOC3	FOXK2				LRRC1
316	PLIN3	OTUD4				LMF2
317	KPNA6	ATP2B2				CENPO
318	UGDH	NAAA				MMTAG2
319	LPXN	SP2				MSTO1
320	CTNND1	CYP27A1				HTATIP2
321	EIF1B	SP4				TIPIN
322	SNX2	PAX5				AMN
323	DPM1	DST				TMEM120A
324	USO1	CAV1				NUSAP1
325	TOM1	MVK				CADM1
326	H2BC12	FOLH1				MRPL9
327	PFKFB2	RNASEL				AGXT2
328	CCDC22	TJP1				SLC29A3
329	PQBP1	TCHH				NUF2
330	TIMM17B	SOS1				UACA
331	PRAF2	DSC1				TANGO6
332	DKC1	RBL2				ZYG11B
333	EIF5B	EP300				RACGAP1
334	GAS7	FOXO1				DNAJC25
335	EDF1	MAP4K2				ALDH8A1
336	KIN	SFSWAP				TRIOBP
337	DIAPH2	NFATC3				MTIF3
338	DNAJA2	NFX1				CLEC4M
339	BRD4	TSPAN31				ZNF106
340	CUTA	CHAF1A				KDM4C
341	B4GALT2	RLF				TDRD3
342	HUS1	CLN3				KANSL2
343	NBN	PDE3B				CERS4
344	RNGTT	UBE2V1				SUGCT
345	LILRB5	ORC1				PATZ1
346	ABCB7	ORC2				SPC25
347	SRGAP2	XRCC4				ROBO2
348	WDR1	PPIG				EPB41L5
349	N4BP1	GAB1				MID1IP1
350	ROCK2	SMAD4				A1CF
351	CLASP2	BIRC2				INCENP
352	CPNE3	ATR				SLC2A9
353	RNF40	IRF5				C1GALT1
354	PHF2	ITPK1				DIAPH3
355	ZC3H11A	MTMR2				ABCB8
356	CLUH	TP53BP2				FBXO28
357	DNAJC13	DYRK1A				EVA1B
358	PHACTR2	ALCAM				PRMT7
359	CNOT3	RUNX3				RLIM
360	ANKRD17	ITGA9				SMOX
361	DNAJB6	NID2				GEMIN8
362	COQ9	VEZF1				SDHAF2
363	GGCT	EFR3A				MED29
364	NDUFS7	SCARF1				DUS2
365	NDUFS2	TFDP1				ING3
366	ZPR1	ELOA				BET1L
367	DUSP11	FAM50A				SLC25A37
368	NIPSNAP2	BECN1				MOCS1
369	CILP	SLBP				ARHGEF12
370	PDCD6	HLTF				ZNF581
371	TBCA	SQLE				PIPOX
372	ATP6V1G1	PLS1				CGN
373	VPS4B	BLTP2				PEMT
374	MPDU1	GSE1				RNF14
375	MACROH2A1	DIP2A				PRODH2
376	SH3BGRL	NAA30				EBF1
377	FLNB	SLMAP				NAT8
378	NCOR1	KRT72				DMGDH
379	NDUFS6	MORF4L2				GLS2
380	PEX14	ABRAXAS2				MRM2
381	CS	SLC39A14				ATP5IF1
382	SPAG7	SETDB1				HAO1
383	SEC22B	KIF14				CROT
384	PRPF40A	ZNF146				AMFR
385	TACC1	LLGL1				MYO5B
386	LRCH4	LRRC41				MYO6
387	MTX2	DHCR24				PROCR
388	VPS26A	SURF1				CYP8B1
389	NDUFB1	MED22				NOVA2
390	PMPCB	TAF7				C19orf53
391	MED24	TGFBI				SETD1B
392	PSIP1	TRADD				GAB2
393	ERLIN1	TRAM1				CLEC11A
394	NDUFS3	TARBP2				KCNK6
395	SRSF10	JMJD1C				SIGLEC7
396	CLN5	ELF2				PLEKHA6
397	ECI2	MYLK				SLC27A5
398	EED	HERC1				MRPS28
399	BANF1	MLF2				COQ6
400	SF3B1	ZKSCAN8				MRPS18C
401	CSDE1	MSMO1				FARP1
402	SCGB2A1	VPS72				ANGPTL3
403	STX11	BAK1				ORC6
404	SKAP2	PTGIS				CDC42BPB
405	PRKRA	ZSCAN26				PTGDR2
406	MYCBP2	PFKFB3				PSAT1
407	GCAT	KNOP1				GPC6
408	NPM3	RFX7				SLCO1B1
409	LYPLA1	ERCC6L				SLC30A1
410	CREG1	TYSND1				CCDC61
411	SNRNP200	ALG11				MAU2
412	TIPRL	CWF19L2
413	RPS6KA4	PGGHG
414	SURF6	TRMT5
415	PPM1B	CHD9
416	UTP20	HSDL1
417	NUP155	GON4L
418	RP2	C5orf22
419	WDHD1	CCSMST1
420	CRTAP	KCTD21
421	SLC25A12	PREPL
422	ATP6AP2	ZNG1F
423	RNASEH2A	EPC2
424	CAPN15	TP53I3
425	POP7	ORMDL2
426	EIF3G	ACSM3
427	EIF3J	KLHL22
428	CBR3	FASTKD1
429	PSMD10	OCIAD2
430	AP1G2	PAN3
431	IDH1	HSP90AA4P
432	GATB	TMEM41B
433	STAM2	FAM133B
434	DGAT1	PDZD11
435	CCNK	BCORL1
436	ARL6IP5	MTX3
437	DYSF	FAM76B
438	BCAS2	NHSL2
439	DCTN3	EMC4
440	SMNDC1	EEF1AKMT2
441	ATP5PD	NHLRC3
442	FLOT1	PSMG4
443	TRIO	PRRC2B
444	ATP5MG	TEX30
445	SASH3	BRMS1L
446	GLRX3	TMEM201
447	RSL1D1	LDLRAP1
448	WFS1	DNLZ
449	CLPX	FAM201A
450	CIAO1	SZT2
451	PDE5A	ZNF362
452	DFFB	CC2D1B
453	SRP72	FNBP1L
454	CST7	RARS2
455	DDAH1	DDX59
456	URI1	SPOUT1
457	B3GAT3	GPATCH4
458	STK17B	STXBP5
459	MTA2	KIAA1217
460	STK10	IDNK
461	LTN1	GORAB
462	TOMM70	FAM102B
463	TOX4	INTS11
464	SEC24D	ATPAF1
465	UFL1	AHDC1
466	PHF14	LYRM7
467	UBXN7	VPS53
468	SUN1	ABHD17B
469	PLPBP	RNF220
470	ERLIN2	ANGEL2
471	PRPF6	SFMBT2
472	PCF11	CDKAL1
473	FRYL	FOCAD
474	ENDOD1	TAF3
475	GLS	SNX30
476	USP19	TASOR2
477	AP2A2	CARMIL1
478	SEC31A	MICOS13
479	HEXIM1	ACSM2B
480	UBR5	SPTY2D1
481	SCAF4	ZFYVE26
482	NDUFB6	CDCA2
483	MFN2	SPECC1L
484	SNUPN	HEATR6
485	UBE4B	TRIM68
486	ZFPL1	XAF1
487	ELP1	THOC7
488	NDUFB4	ELP2
489	NDUFB8	LAMTOR1
490	NDUFA7	GRAMD4
491	VAMP5	ACAD10
492	LETM1	KRT80
493	ZRANB2	ALKBH2
494	SNX4	TMEM214
495	LUC7L3	ANKRD54
496	KIF4A	SLC27A4
497	MBD4	DUS1L
498	SBF1	TAF2
499	GOSR1	FDX2
500	KAT7	RPL22L1
501	ATE1	SLC27A1
502	VAPB	EMB
503	SNAPIN	AAGAB
504	NDUFC2	TMEM65
505	NDUFA10	FBXO38
506	CELF2	FIGNL1
507	PGLS	TENT2
508	SMC2	OGFOD3
509	ATG7	RICTOR
510	LYPLA2	TSSK4
511	IPO7	ANKRD12
512	ARIH2	CRTC3
513	PGM3	SBSN
514	CD2BP2	NFXL1
515	SVIL	FGD5
516	AHSA1	DPY19L3
517	PARN	QSOX2
518	PSMG1	MMS22L
519	FMNL1	RINL
520	SGPL1	ANKRD13D
521	H6PD	EP400P1
522	SEC24A	USP34
523	SEC24B	MED13L
524	TDP2	MED25
525	MPC2	INTS8
526	ETHE1	ASXL2
527	ACSL3	RUFY3
528	POLR1A	DPPA4
529	PCNT	BZW1
530	STAMBP	CYB5R4
531	CPSF4	MON1B
532	NFATC1	BEND5
533	ASMTL	NDUFAF7
534	CDS2	GET4
535	CEP43	EEPD1
536	RAB3D	CXXC5
537	SNAP29	HS2ST1
538	OXSR1	APTX
539	GGPS1	SETX
540	HSPA4L	ZFYVE16
541	PTBP3	MON2
542	STARD3NL	DENND4A
543	LSM8	TMC6
544	AP2A1	MYH14
545	WIZ	CLASP1
546	RIGI	HAUS6
547	STAU1	EMSY
548	CAVIN2	ARHGAP22
549	BAG2	R3HCC1L
550	MLYCD	C5orf24
551	CRYZL1	TECPR1
552	AIFM1	YTHDF3
553	EML2	TAF8
554	BPNT1	TMED4
555	FADS2	ZSCAN2
556	DDAH2	PCGF5
557	ABHD16A	ZBTB33
558	TXNDC12	MRPL52
559	SYF2	TTC7B
560	S1PR4	RBM23
561	MBD3	PRPF39
562	NUDT3	TLK2
563	NDUFB10	SMG6
564	TOMM40	N4BP2
565	CHEK2	AACS
566	ACTL6A	GPR180
567	NSD2	MDP1
568	CYB5A	METTL16
569	LDHA	GPBP1
570	ALDH1A1	COA5
571	GLUD1	RALGAPB
572	DHFR	COMMD2
573	CYB5R3	SFR1
574	GSR	SPATS2
575	MT-CO2	VRK2
576	MT-CO3	KMT5C
577	SOD1	ECHDC2
578	CP	ERO1B
579	F13A1	CPNE8
580	PNP	TMC8
581	HPRT1	RBM45
582	GOT2	VRK3
583	PGK1	LIX1L
584	AK1	MMAA
585	F2	MCAT
586	HP	ARID3B
587	PLG	MFN1
588	F12	MAP7D3
589	ADA	CCDC117
590	CA2	PLEKHM2
591	SERPINC1	HSCB
592	SERPINA1	ZC3H7A
593	A2M	LRRC8A
594	C3	UBR2
595	CSTA	ARHGAP12
596	KNG1	ADHFE1
597	NRAS	CDAN1
598	KRAS	ZFPM1
599	TGFB1	DNAJC10
600	JCHAIN	C9orf40
601	IGKC	GPALPP1
602	IGHG1	RBM12B
603	IGHG2	IFT20
604	IGHG3	MICALL2
605	IGHG4	YAF2
606	HLA-B	EXOC8
607	HLA-H	SYTL1
608	HLA-DRA	KIAA2013
609	HLA-DRB1	TRMT2A
610	HLA-DQB1	KIAA0319L
611	HBD	SCYL3
612	COL1A1	ZNF654
613	KRT14	VKORC1L1
614	LMNA	ZNF444
615	SPTA1	ORMDL3
616	APOA1	PIAS4
617	APOE	KDM8
618	APOC3	MICALL1
619	FGA	VPS8
620	FGB	GTPBP8
621	FGG	D2HGDH
622	MBP	RYBP
623	SLC4A1	CHCHD4
624	C1QC	CCDC82
625	C9	OGFOD1
626	APOH	ZCCHC9
627	FN1	ZGPAT
628	RBP4	SRBD1
629	AMBP	WDTC1
630	ORM1	NKAP
631	AHSG	SMIM20
632	TTR	DHRSX
633	ALB	MRPL50
634	GC	ZC3H8
635	PPBP	RFLNB
636	TFRC	MSL3
637	TF	MYCT1
638	LTF	IGSF1
639	HPX	CSGALNACT2
640	FTL	C1orf52
641	FTH1	ZNF525
642	MT-ND1	PDCD7
643	MT-ND2	FAM241A
644	MT-ND3	SLC25A29
645	MT-ND5	ARL14EP
646	MT-ATP8	SCAI
647	VTN	WDSUB1
648	CAT	ZNF511
649	DNTT	ATP11C
650	GBA1	RDH13
651	FUCA1	NOA1
652	ALDOA	MTMR14
653	CSTB	ZBTB34
654	ANXA1	RNF169
655	APOB	ZBTB44
656	NR3C1	NPEPL1
657	SOD2	EHBP1
658	OAT	ZNF740
659	HRG	CNNM3
660	CD74	SUPT20H
661	KRT6B	KMT2C
662	KRT1	TOR1AIP2
663	VWF	ABHD11
664	TUBB4A	LILRB1
665	GAPDH	TDRD7
666	ASL	PPTC7
667	HLA-A	RP9
668	HLA-DPB1	SNIP1
669	CAPNS1	CXorf38
670	HSPB1	DEPTOR
671	TYMS	FBXO30
672	CYBB	SLC25A40
673	RPN1	PIP4K2C
674	RPN2	DMXL2
675	GNAI2	NEK7
676	H2AC8	DCAF11
677	ATP1A1	CEP192
678	ATP1B1	RAPGEF6
679	APP	GIPC3
680	ARG1	COG1
681	ALDH2	GTF3C2
682	ITGB3	TBC1D22A
683	ITGB2	PTPMT1
684	S100A8	UBTD2
685	HMGN1	CACTIN
686	SLC25A5	GATAD1
687	SERPING1	TRIM41
688	CFI	CHTF18
689	ISG15	LEO1
690	MPO	RNF138
691	PCCA	NUDCD2
692	PCCB	SNRNP27
693	EIF2S1	STAG1
694	ICAM1	GTSF1
695	RPLP1	MAIP1
696	RPLP2	RTN4IP1
697	RPLP0	GEMIN6
698	CLEC3B	STON2
699	SSB	ATL1
700	ITGB1	SYNE2
701	PRKCB	ACOT11
702	KRT18	BBX
703	CSN2	OVCA2
704	UROD	HSD17B8
705	GLA	PIEZO1
706	GSN	PSMF1
707	RB1	TOPBP1
708	PTMA	FAM168A
709	CDK1	TSC1
710	ATP5F1B	SLC9A6
711	C2	LPGAT1
712	S100A9	JADE3
713	APOA4	PIGK
714	EIF4E	NECTIN2
715	ENO1	RREB1
716	PYGL	DLG3
717	GPI	EZH1
718	POLB	SEMA4D
719	NPM1	PMM1
720	TPM3	KAT5
721	HEXA	BRF1
722	EPHX1	USP13
723	DBI	CUL5
724	FABP1	GTF3C6
725	LDHB	MYDGF
726	GPX1	MAL2
727	PGK2	YIPF5
728	P4HB	UBE2F
729	H1-0	RAB24
730	ACYP1	ZNF622
731	CRYGD	HDAC10
732	FES	MRTFA
733	CTSD	TMBIM1
734	ANXA2	MTARC2
735	GP1BA	CCDC102A
736	CAPN1	MRPL24
737	TUBB	FERMT2
738	PRSS1	SLC25A46
739	PSAP	VTI1A
740	HEXB	TTC28
741	PFN1	RAD51AP1
742	APRT	C18orf25
743	EPRS1	RNF25
744	CTSB	TADA1
745	HSP90AA1	COA7
746	GALT	CENPT
747	HNRNPC	LENG1
748	UQCRH	TBC1D20
749	LYN	FAM136A
750	FH	GCC1
751	THBS1	HAUS1
752	SP1	ZNF689
753	COL1A2	ECHDC3
754	ANXA6	ASB9
755	SLC3A2	RAB3C
756	GUSB	SIRT1
757	PFKM	TCEAL4
758	HSP90AB1	FAM120B
759	SRPRA	KTI12
760	ASNS	MRPS24
761	ELANE	SGTB
762	CTSG	SGF29
763	MME	RRP36
764	ITGA2B	MCRS1
765	PDHA1	GIMAP5
766	PLEK	CCDC97
767	CD14	CNRIP1
768	CYC1	STAMBPL1
769	PTPRC	S100A16
770	SNRPB2	DPH3
771	SNRNP70	IMP4
772	HCK	CERS2
773	ITGA5	MRPL48
774	VIM	ATXN7L3B
775	SERPINF2	CENPN
776	RPS17	ACY3
777	GNAI3	CDKN2AIPNL
778	ANXA5	FBXL20
779	KRT16	VPS50
780	RPSA	DCAF5
781	CD63	CLPTM1L
782	SNRPA	DNAJC1
783	ENO2	FAM210B
784	ACAA1	SIGLEC10
785	SRP19	UBE2E2
786	GSTP1	PRIMPOL
787	SNRPC	NSMCE2
788	LGALS1	PCMTD1
789	QDPR	YTHDC1
790	HMGB1	NOL4L
791	FBP1	PWWP2A
792	SPARC	CLIC6
793	CLTA	NSUN5
794	CLTB	WDFY2
795	ANXA4	SERPINB12
796	CNP	FAM111A
797	HMOX1	ALS2
798	DLD	SLC38A2
799	HNRNPA1	FYTTD1
800	SNRPA1	PHF12
801	CTSH	NACC1
802	FGR	CIC
803	PARP1	ERGIC2
804	POLA1	ERBIN
805	ALOX5	TUBGCP6
806	UCHL1	SRPK1
807	LTA4H	TMEM209
808	ALDOC	CDK5RAP1
809	C4B_2	NEU1
810	H2AZ1	RAD9A
811	DERPC	KIF2C
812	POTEJ	SMAD5
813	HSPA1A	MGST2
814		PIP5K1A
815		DMAC2L
816	IGLC2	GPA33
817	CALM1	MYD88
818	POLR1D	HAUS7
819	TUBA3C	DUSP9
820	ZFTRAF1	PKP2
821	FDX1	C7orf25
822	SRGN	SELENOS
823	RNASE2	ACBD6
824	RO60	BUD13
825	MYB	SRSF8
826	GAA	PYGO2
827	RRAS	CHCHD6
828	HLA-C	RIOK1
829	ARAF	UQCC2
830	H1-4	MIEN1
831	DLAT	LLPH
832	TXN	TMEM175
833	COX5B	NOL10
834	CTSA	TIMM29
835	MGST1	C17orf80
836	PRKAR1A	ALG1
837	PF4V1	PAGR1
838	KIT	SPINDOC
839	ESD	ISCA1
840	HSPD1	POLR3C
841	CLU	CHCHD7
842	HSPA5	RPP25
843	LAMC1	WRAP53
844	ACP2	MCRIP2
845	HSPA8	ALG12
846	SLC2A1	CCDC32
847	SLC2A3	CEP250
848	EPB41	TUBB2B
849	UMPS	ELOVL1
850	PDHB	DDA1
851	DBT	HIGD2A
852	ITGAM	YJU2
853	PYGB	NUDT9
854	MBL2	RBM4
855	BCR	CDCA7
856	SPTB	PAPOLG
857	ERG	MND1
858	ACADM	TAPBPL
859	TOP1	SORBS1
860	TOP2A	TBC1D10A
861	G6PD	CARD11
862	UBL4A	SLC12A9
863	PC	GON7
864	MTHFD1	RTF2
865	EPX	PECR
866	IGF2R	MRPL32
867	ADH5	HYCC1
868	CDK4	SETD2
869	PRPS2	TBC1D2
870	PABPC1	FRMD8
871	PCNA	NSD3
872	COX6A1	CD244
873	HARS1	UCK2
874	COL6A1	TRIM5
875	COL6A3	TRIM4
876	SLC25A6	ZDHHC5
877	IMPDH2	REXO4
878	TPR	SRR
879	ANXA3	UBA5
880	BCKDHA	MKRN2
881	RNASE3	TMEM126A
882	ACTN1	SAP130
883	SRC	INTS2
884	PEPD	PARP12
885	XRCC6	QRSL1
886	LYL1	MAGT1
887	XRCC5	MRPL18
888	UNG	FAM234A
889	COX4I1	IRF2BPL
890	IFITM1	UPF3A
891	IFI30	ISCU
892	LAMP2	CARD9
893	RNH1	EPC1
894	CYBA	DPH5
895	ITGA4	SLC12A5
896	EEF2	TMEM245
897	MT1G	RWDD1
898	KRT10	CUEDC2
899	KRT5	TOR1AIP2
900	PDIA4	MTG2
901	P4HA1	SMARCAD1
902	ACP5	ZNF644
903	TPT1	ZNF768
904	ALAD	STEEP1
905	PRG2	PCNX3
906	LCP1	ILRUN
907	PLS3	ACSS3
908	APEH	YTHDC2
909	ETFA	ELAC1
910	GYS1	RPF2
911	PRKAR2A	AAMDC
912	GTF2F2	C8orf33
913	CD59	NRDE2
914	MTHFD2	PACC1
915	SELL	PHAX
916	MIF	PRKRIP1
917	CD99	CAAP1
918	PRKCSH	MMRN2
919	IRF2	SRD5A3
920	HCLS1	ZWILCH
921	FDPS	RNF121
922	COX7A2	SLC25A22
923	AKR1A1	MED20
924	PKM	RMI1
925	HSP90B1	AGO3
926	MYL6B	L2HGDH
927	SNRPB	UCK1
928	IDE	TBC1D17
929	GP9	CARS2
930	MMP9	WDR41
931	COX6B1	FBRS
932	POU2F1	MLXIP
933	HNRNPL	PLEKHA5
934	DARS1	IFT122
935	JUP	RHOF
936	UQCRB	AS3MT
937	GLUL	NMRAL1
938	AKR1B1	TAF9B
939	ANPEP	NEK6
940	RAC2	METTL14
941	GSPT1	GPN1
942	ARSA	SINHCAF
943	EZR	ABCB6
944	ATF2	PNPLA8
945	UCHL3	EMC7
946	VAV1	ENY2
947	NME1	BRD7
948	GNS	GPR108
949	IGLL1	PPAN
950	ARSB	CASS4
951	RPS2	WASH6P
952	TCF4	CYLD
953	ST6GAL1	HINT3
954	DSP	MANBAL
955	RPA2	XPNPEP3
956	CD44	EXOSC5
957	NQO2	PRDM10
958	H2AX	POLE3
959	SPN	METTL5
960	CBR1	CDC42SE2
961	ANK1	PNO1
962	ACADS	INIP
963	CREB1	AGPAT3
964	GLB1	MBIP
965	PECAM1	CTNNBIP1
966	PPP3CB	BMP2K
967	NCK1	MAN2C1
968	H1-5	SLC35D1
969	H1-3	ZFP64
970	POR	TBC1D22B
971	EPB42	ZCCHC3
972	MGMT	TRMT13
973	ATP2A2	LIN7C
974	PLCG2	AGPAT5
975	FAH	SPATS2L
976	STMN1	POT1
977	YBX3	NUDT15
978	ZNF22	MRGBP
979	NAGA	PCMTD2
980	HMGA1	USP40
981	TMEM11	DNAJC11
982	GOT1	TMLHE
983	BPI	ASF1B
984	NPR3	FAIM
985	UBTF	MTPAP
986	TAL1	BSDC1
987	ATF7	DMAC2
988	NDUFB7	MCUB
989	CAPN2	FAM118A
990	CTPS1	RMND1
991	ENG	PAK1IP1
992	DDX5	HIF1AN
993	PFKL	NLRP2
994	LGALS3	NDUFB11
995	PSMC3	ABITRAM
996	TCP1	TMEM161A
997	PTPN1	BPNT2
998	ERCC2	GDAP2
999	RPL35A	NDE1
1000	ITGB5	QPCTL
1001	ARF4	DNAJB12
1002	RPL7	CACNA2D2
1003	VCL	DDX56
1004	NAT1	FAM53C
1005	SON	TAB2
1006	NELFE	FKBP11
1007	RPL17	CDK12
1008	PGAM1	TECR
1009	RCC1	GGA3
1010	LIG1	WWOX
1011	ATP5PF	SMARCAL1
1012	XRCC1	IGF2BP1
1013	CDH2	BICRA
1014	PLCG1	NOP53
1015	CD58	EHD2
1016	VCAM1	CWC15
1017	NCL	MED11
1018	HK1	PDP1
1019	POLR2C	RAI14
1020	POLR2E	SENP1
1021	NDUFV2	SEPTIN10
1022	ERCC3	MDFIC
1023	TRIM21	RELCH
1024	EIF2AK2	JCAD
1025	SRM	MYEF2
1026	CSNK2A2	NYNRIN
1027	ITIH2	FRMD4A
1028	ITIH1	RERE
1029	NFKB1	UVRAG
1030	NCF2	NCDN
1031	TYMP	DNMT3B
1032	ATP2B1	RPS6KB2
1033	EIF2S2	B4GALT7
1034	ANXA7	SLC25A10
1035	AZU1	DNAJB4
1036	TBP	ZNF629
1037	TPSB2	ABCF2
1038	RAB4A	PARP2
1039	RAB5A	POLL
1040	MSH3	HMGXB4
1041	MX1	RSL24D1
1042	PSMB1	NDOR1
1043	M6PR	NUFIP1
1044	COX5A	AMACR
1045	LMNB1	CEMIP2
1046	ITGAL	GPN3
1047	CAST	ADGRE2
1048	IMPDH1	DACH1
1049	AGA	BAZ2A
1050	RASA1	PHF11
1051	PTMS	MBD1
1052	CDK11B	DDX41
1053	GSTM3	CDC23
1054	ATP6V1B2	CCNL1
1055	ATP6V1C1	FBXO10
1056	CSRP1	FBXO3
1057	FLNA	AKAP11
1058	MAOA	PTBP2
1059	ACO1	MRTO4
1060	NT5E	TLK1
1061	VDAC1	MAN1B1
1062	CD72	PACSIN3
1063	SDHB	IKZF2
1064	BCKDHB	VAV3
1065	COMT	PNMA3
1066	TGM2	TAOK2
1067	MMUT	PALD1
1068	OSBP	SLC39A10
1069	PCMT1	INO80
1070	FBL	ASAP1
1071	RPS4Y1	ATAD2B
1072	GART	ZMIZ1
1073	PAICS	PRR12
1074	SCP2	YEATS2
1075	UBA1	TPCN1
1076	NME2	TTC7A
1077	FDXR	CIZ1
1078	HNRNPA2B1	NOB1
1079	RFX1	KMT2B
1080	CBL	NOL7
1081	UQCRC2	SSR3
1082	FECH	MINPP1
1083	MMP8	TTF2
1084	MRC1	TFR2
1085	XPA	TNRC6B
1086	TCEA1	PLCL2
1087	PTGS1	ANKRD26
1088	ITGA6	MAPK8IP3
1089	SFPQ	USP22
1090	TUBG1	FOXJ3
1091	PPIB	DICER1
1092	ME2	SHOC2
1093	GLDC	BAIAP2
1094	WARS1	ZNF148
1095	RPS3	POMP
1096	GCSH	GINS2
1097	JAK1	RCE1
1098	PTPRE	POFUT2
1099	SP100	DNAJC16
1100	NFYA	RCL1
1101	AHCY	MRPS7
1102	CFL1	POLDIP2
1103	EIF4B	TDRKH
1104	ATP2B4	ZNF281
1105	DGKA	AMDHD2
1106	CPT2	FCF1
1107	DTYMK	SNX24
1108	RRM1	RRP15
1109	PRTN3	NOP16
1110	CHM	UFC1
1111	CYP3A7	CIAO2B
1112	EEF1B2	AK6
1113	ATP5PB	FBXO7
1114	TBXAS1	TMED3
1115	ACP1	ZNF330
1116	PRKCH	CCDC9
1117	ACAT1	PRKAB1
1118	MYL9	DMXL1
1119	POLR2A	RAD54L2
1120	CDK2	PLXND1
1121	GRK2	HECTD4
1122	MCM3	ZNF451
1123	NFYB	WDR7
1124	MPST	MARF1
1125	RPS12	RIPOR2
1126	BRD2	RNF115
1127	YY1	TELO2
1128	DNAJB1	HSPB11
1129	ATP5F1A	TIMM22
1130	CTSS	PAXBP1
1131	PSMA1	N6AMT1
1132	PSMA2	TRPV2
1133	PSMA3	TSSC4
1134	PSMA4	MAGED1
1135	S100P	NUBP2
1136	MSN	UBIAD1
1137	DDX6	MRFAP1
1138	DNMT1	IRAK3
1139	U2AF2	F11R
1140	RPL13	ADGRG1
1141	IVD	ALG6
1142	HMGB2	ALG5
1143	PTBP1	MRPS18B
1144	TARS1	GMEB1
1145	VARS1	CFAP20
1146	EEF1G	SPCS1
1147	FKBP2	TAF6L
1148	STOM	COX11
1149	AK4	NCOA3
1150	YWHAQ	DDX49
1151	MAPK3	ZHX2
1152	MARK3	MORC2
1153	ATP6V0C
1154	ARNT
1155	RPL10
1156	RPA1
1157	APEX1
1158	CD82
1159	DCK
1160	CAD
1161	CALR
1162	MAP4
1163	CANX
1164	PIK3R1
1165	PSMB8
1166	PSMB9
1167	PSMA5
1168	PSMB4
1169	PSMB6
1170	PSMB5
1171	GSTM2
1172	ABCD3
1173	NDUFS1
1174	ADH6
1175	POLD1
1176	GABRR2
1177	MAPK1
1178	GCA
1179	RXRB
1180	ERCC5
1181	GRN
1182	LAP3
1183	CD34
1184	CD38
1185	GTF2E1
1186	GTF2E2
1187	TPP2
1188	IMPA1
1189	PTPN6
1190	SHC1
1191	MPG
1192	ARID4A
1193	TKT
1194	CASP1
1195	PML
1196	EEF1D
1197	OAS2
1198	MARCKS
1199	GNA11
1200	ALDH4A1
1201	ERP29
1202	PRDX6
1203	BLVRB
1204	PRDX5
1205	DDT
1206	GCHFR
1207	PRDX3
1208	ATP5F1D
1209	RPL12
1210	ECHS1
1211	CMPK1
1212	PEBP1
1213	PDIA3
1214	PPP2R1A
1215	CDC27
1216	FCER1G
1217	PPIF
1218	NMT1
1219	HMOX2
1220	ADSS2
1221	LRPAP1
1222	ADSL
1223	PKLR
1224	CLIP1
1225	SRI
1226	GNA15
1227	SERPINB1
1228	ALDH1B1
1229	POLR2B
1230	SDHA
1231	CORO1A
1232	GDI1
1233	MAT2A
1234	PRKAR1B
1235	PRKAR2B
1236	CPS1
1237	TIA1
1238	DNAJA1
1239	AKT1
1240	UQCRC1
1241	HIBADH
1242	ATIC
1243	HNRNPH3
1244	HNRNPH1
1245	YWHAB
1246	SFN
1247	STIP1
1248	S100A11
1249	CEACAM8
1250	PRDX2
1251	ARRB2
1252	CDA
1253	DCTD
1254	PYCR1
1255	GBP1
1256	GBP2
1257	ELF1
1258	RPL9P9
1259	ACSL1
1260	KIF5B
1261	CSTF2
1262	LSP1
1263	DUT
1264	ABCC1
1265	H2BC3
1266	ABCD1
1267	MAN1A1
1268	MCM4
1269	MCM5
1270	MCM7
1271	SHMT1
1272	SHMT2
1273	EVI2B
1274	EPHX2
1275	HSPA1L
1276	HSPA4
1277	MPI
1278	PRSS3
1279	PFN2
1280	CA8
1281	CTNNA1
1282	CTNNB1
1283	BMI1
1284	PHB1
1285	SERPINB6
1286	RDX
1287	RPA3
1288	RFC4
1289	RFC2
1290	RFC1
1291	RPL22
1292	GTF2F1
1293	SPR
1294	KRT9
1295	FBN1
1296	AGL
1297	MYH9
1298	MYH10
1299	COPB2
1300	ACTN2
1301	SOAT1
1302	ADD1
1303	BSG
1304	FUS
1305	NUP214
1306	DEK
1307	GLRX
1308	PPM1A
1309	KRT2
1310	HMGCL
1311	KDR
1312	PSMC2
1313	CHI3L1
1314	ARL3
1315	MAP2K2
1316	ATP5F1C
1317	ATP6V1E1
1318	CPOX
1319	RPL4
1320	NUDT1
1321	LONP1
1322	PGM1
1323	PPP1CC
1324	GNL1
1325	SERPINF1
1326	DLST
1327	GMPR
1328	GPX4
1329	CFHR2
1330	SRP14
1331	NUP62
1332	HPCAL1
1333	FDFT1
1334	TAGLN2
1335	TALDO1
1336	SNCA
1337	ETFB
1338	RBMX
1339	COIL
1340	ATP6V1A
1341	HSPA9
1342	EIF4A3
1343	RPS19
1344	RPL3
1345	COL18A1
1346	DDOST
1347	ANP32A
1348	FEN1
1349	CUX1
1350	CAPG
1351	CEACAM6
1352	TXLNA
1353	CCT6A
1354	PSMB10
1355	PBX1
1356	PBX2
1357	RPL13A
1358	ARL1
1359	MLH1
1360	STAT3
1361	USP8
1362	PEX19
1363	MDH1
1364	MDH2
1365	RFC5
1366	RFC3
1367	HADHA
1368	EIF2S3
1369	EIF2D
1370	MNDA
1371	PRPH
1372	BUD31
1373	UBA7
1374	NAA10
1375	PPP1R2
1376	CSK
1377	GARS1
1378	IARS1
1379	EIF1
1380	ACTR1B
1381	ECI1
1382	TMPO
1383	TMPO
1384	STAT1
1385	STAT6
1386	STAT5A
1387	MTREX
1388	AKR1C3
1389	ARHGAP25
1390	MTOR
1391	PI4KA
1392	EPS15
1393	CASP3
1394	CASP2
1395	RPS27
1396	HELZ
1397	NCAPD3
1398	RBM34
1399	LRPPRC
1400	ACAA2
1401	WAS
1402	PRCP
1403	HTT
1404	ECE1
1405	SLC1A4
1406	PAFAH1B1
1407	CRAT
1408	CTSO
1409	MATR3
1410	MSH2
1411	GRK6
1412	BTD
1413	GPD2
1414	SSR1
1415	ALDH3B1
1416	SYK
1417	RANBP1
1418	NAMPT
1419	PSMC4
1420	TSFM
1421	VDAC2
1422	ACADSB
1423	CBX5
1424	USP5
1425	MAP2K4
1426	MKI67
1427	PHKA2
1428	RANGAP1
1429	RECQL
1430	NOP2
1431	ATRX
1432	CRK
1433	CRKL
1434	MTIF2
1435	BAG6
1436	GSTM5
1437	NSF
1438	CDKN1B
1439	MAP2K3
1440	BRCC3
1441	RPL27A
1442	RPL5
1443	RPL21
1444	RPL28
1445	RPS5
1446	RPS10
1447	GNPDA1
1448	NEDD4
1449	UTRN
1450	IQGAP1
1451	HAAO
1452	GYG1
1453	STT3A
1454	RABIF
1455	CSN1S1
1456	CAPZA2
1457	CAPZB
1458	QARS1
1459	ZFP36L2
1460	UQCRFS1
1461	ATP5PO
1462	LIMS1
1463	PREP
1464	ME1
1465	RFX5
1466	PIP4K2A
1467	ARCN1
1468	LSS
1469	GCLC
1470	GCLM
1471	TRAPPC10
1472	PSMD8
1473	SERPINB10
1474	PRRC2A
1475	GSS
1476	CCT5
1477	PTDSS1
1478	NES
1479	AMT
1480	CSNK1A1
1481	IDH2
1482	PIK3CG
1483	PITPNB
1484	ADGRE5
1485	POLD2
1486	PXN
1487	NR2C2
1488	MAPKAPK2
1489	ALDH9A1
1490	RPL34
1491	RPIA
1492	LMAN1
1493	NASP
1494	FASN
1495	FNTA
1496	FNTB
1497	CCT3
1498	MRPL19
1499	ARRB1
1500	TUFM
1501	ALDH7A1
1502	UBE2A
1503	PCYT1A
1504	AARS1
1505	CARS1
1506	HARS2
1507	SARS1
1508	PPM1F
1509	PRIM1
1510	CASP4
1511	CTCF
1512	PSMB3
1513	PSMB2
1514	MCM2
1515	ACADVL
1516	YLPM1
1517	ACOT2
1518	VPS41
1519	TMED10
1520	RBM25
1521	NUMB
1522	EIF2B2
1523	HINT1
1524	FHIT
1525	NUP153
1526	RANBP2
1527	RGS19
1528	TSC2
1529	NDUFV1
1530	GSK3A
1531	TAF6
1532	NT5C2
1533	SEPHS1
1534	CAMP
1535	MTHFS
1536	GMPS
1537	LIG3
1538	MRE11
1539	ENTPD1
1540	GNAQ
1541	GNG10
1542	IDH3A
1543	SULT1A1
1544	PPOX
1545	GDI2
1546	EMD
1547	CPT1A
1548	GATM
1549	SERPINB8
1550	SERPINB9
1551	SERPINH1
1552	ST13
1553	PEX5
1554	VASP
1555	DNM2
1556	METAP2
1557	NUDT2
1558	CDK7
1559	KNTC1
1560	RASSF2
1561	LRBA
1562	BCAM
1563	PPT1
1564	RPL14
1565	CCT8
1566	CCT4
1567	ANXA11
1568	PAPOLA
1569	FXR1
1570	FXR2
1571	RAB5C
1572	RAB7A
1573	RAB9A
1574	RAB27A
1575	DAP
1576	DAP3
1577	DUSP3
1578	SMARCA2
1579	SMARCA4
1580	GALK1
1581	SSR4
1582	BCAP31
1583	TPMT
1584	RENBP
1585	MECP2
1586	HCFC1
1587	ALDH3A2
1588	ALDH5A1
1589	HSD17B4
1590	PSMD7
1591	UBE2D1
1592	SUOX
1593	ARSD
1594	STAT5B
1595	USP11
1596	VAMP7
1597	RPS6KA3
1598	PRKX
1599	HDGF
1600	MNAT1
1601	NDUFA8
1602	HNRNPA3
1603	PGD
1604	HNRNPM
1605	KPNA2
1606	KPNA1
1607	NCBP2
1608	RAP1GDS1
1609	MAP2K6
1610	ARHGDIA
1611	ARHGDIB
1612	AGFG1
1613	HNRNPF
1614	STAT2
1615	MSH6
1616	ZNF131
1617	ZNF143
1618	RBM5
1619	RIDA
1620	SMS
1621	HK2
1622	HK3
1623	MRPL12
1624	THOP1
1625	CAPZA1
1626	NUP98
1627	BLVRA
1628	SLC25A1
1629	PPP5C
1630	ARFIP1
1631	NUBP1
1632	ACLY
1633	METAP1
1634	SUCLG1
1635	RABGGTB
1636	COPB1
1637	COPA
1638	CTSC
1639	AP2S1
1640	HCCS
1641	MAPK12
1642	PTTG1IP
1643	SLC16A1
1644	IST1
1645	SEC24C
1646	SUB1
1647	CLNS1A
1648	CRISP3
1649	BLM
1650	RARS1
1651	PMS2
1652	YARS1
1653	USP14
1654	PRKAG1
1655	HSPA2
1656	BCAT1
1657	ATP1B3
1658	RAD23A
1659	RAD23B
1660	NAGLU
1661	AK2
1662	ALDH18A1
1663	NAPA
1664	ADPRH
1665	AIF1
1666	EIF5
1667	SLC12A2
1668	PSMD4
1669	DRG2
1670	CSE1L
1671	VCP
1672	HADHB
1673	MANF
1674	NCKAP1L
1675	AFDN
1676	MLLT10
1677	NAP1L1
1678	CASP7
1679	CASP6
1680	ADK
1681	ADAR
1682	TPD52
1683	SEC13
1684	SNU13
1685	NPEPPS
1686	HNRNPH2
1687	OXCT1
1688	SUMO3
1689	EIF3B
1690	FCGRT
1691	BID
1692	RRP1
1693	MARS1
1694	ARPP19
1695	MAZ
1696	AP1S2
1697	ATP5ME
1698	EIF6
1699	CTBP2
1700	NDUFA6
1701	PEX3
1702	STX17
1703	TMEM33
1704	SYNJ2BP
1705	GEMIN4
1706	KLF3
1707	PCBP3
1708	CORO7
1709	NUP107
1710	GSDMD
1711	EEFSEC
1712	EPPK1
1713	MTPN
1714	DEFA1B
1715	GNG2
1716	ARPC4
1717	CD81
1718	SEC61G
1719	TPI1
1720	EIF3E
1721	SEC61B
1722	PTEN
1723	PPP4C
1724	GABARAPL2
1725	ROMO1
1726	MYL6
1727	ACTB
1728	EIF4A1
1729	RPS20
1730	PRPS1
1731	PSMA6
1732	CDC42
1733	DSTN
1734	GMFB
1735	KRTDAP
1736	RAB8A
1737	SPCS3
1738	SRP54
1739	RAB4B
1740	RAB2A
1741	RAB5B
1742	RAB10
1743	UBE2M
1744	UBE2K
1745	UBE2N
1746	RAB14
1747	ACTR3
1748	ACTR2
1749	ACTR1A
1750	COPS2
1751	ARF3
1752	ABCE1
1753	RAP2B
1754	RPS3A
1755	RPL26
1756	PSME3
1757	RPL15
1758	MAGOH
1759	RPL27
1760	ATP6V0D1
1761	RPL37A
1762	RHOA
1763	NCALD
1764	HSPE1
1765	SEC61A1
1766	LYZ
1767	VBP1
1768	B2M
1769	NPC2
1770	COPZ1
1771	SUMO2
1772	UFM1
1773	DCAF7
1774	WDR5
1775	AP1S1
1776	NUTF2
1777	HNRNPK
1778	YWHAG
1779	RRAS2
1780	RPS7
1781	PPP1CA
1782	PPP1CB
1783	PSMC1
1784	PSMC5
1785	RPS8
1786	RPS15A
1787	RPS16
1788	YWHAE
1789	RPS14
1790	RPS18
1791	RPS29
1792	RPS13
1793	RPS11
1794	SNRPF
1795	LSM3
1796	SNRPD1
1797	SNRPD2
1798	SNRPD3
1799	TMSB4X
1800	ARF6
1801	PSMC6
1802	SELENOT
1803	TBPL1
1804	RPL7A
1805	POLR2G
1806	ETF1
1807	CNBP
1808	RPS4X
1809	PPP2CB
1810	ACTA2
1811	RPL23A
1812	RPS6
1813	H4C16
1814	RAB1A
1815	RAN
1816	RPL23
1817	RAP1A
1818	RPS15
1819	RPS24
1820	RPS25
1821	RPS26
1822	RPS28
1823	FAU
1824	GNB1
1825	GNB2
1826	RPL30
1827	RPL31
1828	RPL10A
1829	RPL32
1830	RPL11
1831	RPL8
1832	PPIA
1833	FKBP1A
1834	RPS27A
1835	GRB2
1836	TRA2B
1837	RAC1
1838	AP2B1
1839	VAMP2
1840	GNAS
1841	GNAI1
1842	PPP3R1
1843	YWHAZ
1844	UBE2B
1845	PPP2R2A
1846	DYNLT1
1847	SKP1
1848	RPS21
1849	EIF5A
1850	RACK1
1851	ACTG1
1852	UBE2I
1853	SELENOW
1854	TMSB10
1855	PPP2CA
1856	YBX1
1857	CSNK2B
1858	TPM4
1859	UBE2L3
1860	EEF1A1
1861	ACTA1
1862	TUBA1B
1863	TUBA4A
1864	TUBB4B
1865	CSNK2A1
1866	PAFAH1B2
1867	H3C12
1868	HBB
1869	NOMO3
1870	HBG1
1871	HBA2
1872	NOP14
1873	IGBP1
1874	RBM6
1875	EIF4G2
1876	RPP38
1877	RPP30
1878	GTF2I
1879	PIP4K2B
1880	SRPK2
1881	CCT2
1882	RAE1
1883	GSTO1
1884	PRKDC
1885	ADAM17
1886	BLOC1S1
1887	NTHL1
1888	MAP1A
1889	CRADD
1890	HLA-DRB3
1891	IFI35
1892	NUCB2
1893	BASP1
1894	DCD
1895	TMF1
1896	MRPS22
1897	MRPS25
1898	MRPS10
1899	MRPS35
1900	MRPS5
1901	MRPS36
1902	MRPS21
1903	MRPS6
1904	MRPS9
1905	HMGN5
1906	SARNP
1907	LACTB
1908	COG7
1909	RPL24
1910	TXNL4A
1911	CBX1
1912	SMAD3
1913	ARF5
1914	ERH
1915	RHOG
1916	RPL19
1917	SRSF3
1918	FOXK1
1919	CCZ1B
1920	DAB2
1921	HSPG2
1922	ARHGAP4
1923	RBM10
1924	RBM3
1925	ATP2C1
1926	MPP1
1927	TFAM
1928	PITPNA
1929	SLC25A3
1930	HDLBP
1931	GTF2B
1932	CDK6
1933	CDK5
1934	CLTC
1935	HSF1
1936	NFKB2
1937	FKBP3
1938	PLCB2
1939	SORD
1940	HNRNPU
1941	IRF9
1942	U2AF1
1943	SPTBN1
1944	TIAL1
1945	SET
1946	SRSF2
1947	RUNX1
1948	GALK2
1949	AMPD3
1950	AMPD2
1951	CTBS
1952	FABP5
1953	CAP1
1954	FLI1
1955	HMGCS1
1956	SLC7A5
1957	TFAP4
1958	EXOSC10
1959	PFKP
1960	SATB1
1961	XPC
1962	EWSR1
1963	PLCB3
1964	GUCY1A1
1965	DHODH
1966	GUCY1B1
1967	OGDH
1968	ALDH6A1
1969	BDH1
1970	DSG1
1971	SP3
1972	H1-1
1973	RPL18A
1974	IRF8
1975	FKBP4
1976	PLOD1
1977	NUCB1
1978	RPL6
1979	TOP2B
1980	AKAP12
1981	SLC25A11
1982	GSTM4
1983	MLLT1
1984	ACY1
1985	KMT2A
1986	TNFAIP2
1987	PPARD
1988	CENPC
1989	LMNB2
1990	TAP1
1991	TAP2
1992	CEBPZ
1993	RELA
1994	UBXN1
1995	GBE1
1996	EIF4G1
1997	OCA2
1998	KRT17
1999	TLE3
[truncated: 2,656 more rows]

## Sheet: 2B
No.	FL vs UCB	FL vs aBM	UCB vs aBM	FL vs UCB|FL vs aBM	FL vs UCB|UCB vs aBM	FL vs aBM|UCB vs aBM	FL vs UCB|FL vs aBM|UCB vs aBM
1	NBAS	IGKV3D-20	SHTN1	ESYT2	C2orf72	IGKV2-28	IGHV1-69D
2	VWA8	NUDT19	FRMD3	ILVBL	ZSCAN5B	RIMOC1	COX7A2L
3	HAX1	LGALS9	IGLL5	NCF1B	UBE2C	SUMO1P1	SLC37A4
4	SULT2B1	AP3B1	DDX39A	METTL15	COPE	DNASE2	PRAF2
5	NDUFS8	PSMD12	MYO1F	MYO1G	ADAM10	ACOT7	SH3BGRL
6	PDHX	DFFA	PSMD11	SMIM1	IPO8	STXBP3	CBR3
7	SLC33A1	CLIC1	ATOX1	AGPS	ZW10	LEFTY2	NDUFB8
8	IGF2BP3	FAAH	EIF3F	MYO1C	EPB41L2	PIK3CD	SGPL1
9	TRAF5	SLC9A3R1	PSMA7	PGRMC1	TGOLN2	EXOC5	IGHG2
10	KPNA3	IKBKB	GAK	CLDN5	TIMM44	MAN2B1	HLA-B
11	PES1	UBE2L6	OGT	ABLIM1	DPM1	PDCD5	VTN
12	DDX3X	U2SURP	HMGB3	MGST3	CLUH	PRMT5	ANXA1
13	PIR	SETD1A	PPM1G	TIMM23	NDUFS7	CLGN	HLA-A
14	FCHO1	HDAC3	NUP42	UQCRQ	WDHD1	BTAF1	TYMS
15	NDUFAB1	SART1	PHGDH	NPC1	WFS1	PLXNB2	ALDH2
16	TOR1A	PRPSAP2	GPAA1	INPP4B	CLPX	FYB1	PFN1
17	CHEK1	MCM3AP	MTSS1	INPPL1	SEC24D	ARPC1B	PDIA4
18	SCAMP3	EIF1B	SGTA	NVL	HEXIM1	ARPC2	NCK1
19	PHYH	RNGTT	ENSA	TAPBP	NDUFB4	ARPC3	M6PR
20	BCKDK	ROCK2	NRDC	RRP8	KIF4A	PFDN6	MMUT
21	CASK	PDCD6	ACSL4	NDUFS4	PGM3	EIF3D	RRM1
22	SLC27A2	LRCH4	CCDC22	NDUFB5	TDP2	EIF3H	PSMB8
23	SEC16A	LYPLA1	ABCB7	GSTZ1	ABHD16A	SIPA1L1	PSMB9
24	PRORP	CRTAP	GGCT	SLC25A20	DHFR	ARHGAP6	GDI1
25	SCAMP1	SLC25A12	CS	CALU	SERPINA1	PAPSS1	PYCR1
26	CTDSPL	STK17B	CLN5	GMFG	KNG1	EEF1E1	RFC4
27	GNPAT	FMNL1	CSDE1	PLIN3	IGHG4	EMC8	PSMB2
28	MRPS12	POLR1A	RPS6KA4	CTNND1	COL1A1	EIF4G3	HSD17B4
29	ACOX3	CDS2	PPM1B	TIMM17B	FN1	PPIH	KPNA2
30	RER1	ACTL6A	EIF3G	PEX14	TTR	AKR7A2	SUB1
31	KDM6A	NSD2	MTA2	ECI2	TFRC	BUB3	SLC25A3
32	PROM1	F13A1	PLPBP	RP2	TF	LANCL1	HMGCS1
33	GATC	GC	UBE4B	DGAT1	CAT	AHCYL1	SLC7A5
34	SSNA1	LTF	ELP1	TOMM70	OAT	GNG7	TAP1
35	SLC25A17	PTMA	VAPB	GLS	RPN2	NMT2	PRKCD
36	SCO2	HSP90AA1	SNAPIN	NDUFA7	RB1	EXOC3	ECH1
37	ZNRD2	GUSB	IPO7	LETM1	CDK1	LPXN	FHL1
38	ZEB2	ELANE	AHSA1	SNAP29	P4HB	H2BC12	MAP7
39	PIP5K1C	CTSG	STAMBP	RIGI	SLC3A2	GAS7	ENDOG
40	LY75	VIM	CEP43	AIFM1	ITGA5	TBCA	PDIA6
41	PLXNC1	ALOX5	AP2A1	FADS2	FBP1	BANF1	TST
42	EIF4E2	CLU	EML2	CYB5A	CNP	SKAP2	EML3
43	SELENOF	ITGAM	HPRT1	GLUD1	POLA1	PSMD10	CYBRD1
44	KPNA6	IFITM1	F2	SOD1	MGST1	BCAS2	SPECC1
45	MRPS14	CYBA	KRAS	GOT2	HSPA5	DCTN3	HSDL2
46	PQBP1	LCP1	HLA-DQB1	PLG	UMPS	CST7	PHYKPL
47	TRIM13	GYS1	HBD	MT-ND1	TOP2A	URI1	TRIM22
48	LILRB5	RAC2	APOA1	MT-ND3	COL6A1	PRPF6	NDUFAF2
49	SRGAP2	ATF7	APOE	MT-ATP8	IMPDH2	KAT7	GCDH
50	FAM20B	CAPN2	HSPB1	VWF	MTHFD2	SMC2	CCDC47
51	CLASP2	AZU1	RPLP2	ATP1B1	HSP90B1	PARN	UHRF2
52	NDUFS2	RASA1	PYGL	ITGB2	IDE	HSPA4L	SEC11C
53	ATP6V1G1	RFX1	LDHB	SLC25A5	COX6B1	CRYZL1	SEC63
54	MACROH2A1	PTGS1	ACYP1	RPLP1	ARSB	TXNDC12	LNPEP
55	NDUFS6	CYP3A7	TUBB	RPLP0	ATP5PF	GSR	SLC25A13
56	SLC43A1	DNAJB1	PSAP	GLA	GSTM3	CP	EPDR1
57	CDC45	PSMA1	GALT	ATP5F1B	SDHB	PNP	MAGED2
58	MTX2	STOM	GNAI3	ENO1	COMT	F12	LRRFIP2
59	PMPCB	GCA	RPSA	PTPRC	RPS4Y1	A2M
60	MED24	GTF2E1	LGALS1	ENO2	SCP2	C3
61	ERAL1	ARID4A		ACAA1	MRC1	IGKC
62	SURF6	PRDX6	GAA	GSTP1	PPIB	HLA-DRA
63	IDH1	PEBP1	ARAF	ANXA4	ATP5PB	HLA-DRB1
64	CYP7B1	HMOX2	DEFA4	ALDOC	RPS12	C9
65	DNAJC8	CORO1A	PEPD	HSPA1A	DNMT1	ALB
66	ATP5PD	CEACAM8	UNG	SRGN	CALR	HPX
67	CIAO1	ABCC1	RNH1	RO60	CD38	DNTT
68	B3GAT3	PRSS3	TPT1	CTSA	ERP29	GBA1
69	LTN1	DEK	ALAD	HSPD1	GCHFR	CSTB
70	UFL1	PPM1A	PRG2	LAMC1	CMPK1	SOD2
71	AP2A2	CFHR2	MIF	DBT	ACSL1	GAPDH
72	NDUFB6	STAT3	ANPEP	ACADM	SHMT2	CAPNS1
73	MFN2	STAT5A	ACADS	COX6A1	BSG	CFI
74	NDUFC2	ARHGAP25	H1-5	BCKDHA	ATP6V1A	MPO
75	ATG7	PAFAH1B1	STMN1	MT1G	CRAT	EIF2S1
76	CD2BP2	GPD2	CTPS1	ETFA	SSR1	GSN
77	PSMG1	RPL21	DDX5	COX7A2	MKI67	GPI
78	SEC24A	ARRB1	TCP1	UCHL3	RPL28	HEXA
79	VNN1	CAMP	COX5A	GLB1	STT3A	CAPN1
80	ACSL3	ANXA11	CAST	PECAM1	LMAN1	PRSS1
81	BAG2	ARSD	GART	RPL17	ACADVL	SRPRA
82	MAP4K4	CLCN4	MSN	NDUFV2	VPS41	MME
83	MLYCD	EIF6	YWHAQ	PTMS	DAP3	PLEK
84	DDAH2	EIF3E	ATP6V0C	UQCRC2	SSR4	POTEJ
85	TOMM40	UBE2M	POLD1	FECH	KPNA1
86	ALDH1A1	ARF3	EEF1D	DGKA	ALDH18A1	IGLC2
87	MT-CO2	RHOA	PRDX3	ACAT1	AIF1	CALM1
88	MT-CO3	SNRPD1	FCER1G	MPST	HADHB	TUBA3C
89	CA2	POLR2G	NMT1	YY1	MANF	ZFTRAF1
90	AGT	H4C16	ADSS2	RPL13	SNU13	H1-4
91	HBZ	RPL11	AKT1	FKBP2	RAB8A	UBL4A
92	HBE1	PPIA	DUT	AK4	RAB10	IGF2R
93	COL2A1	YWHAZ	RPL22	RPL10	RAP2B	PRPS2
94	LMNA	UBE2I	COPB2	PSMB5	RPS3A	PCNA
95	FGG	SRSF3	ARL3	GSTM2	MRPS22	HARS1
96	C1QC	HSF1	ATP6V1E1	ABCD3	MRPS25	ACTN1
97	AMBP	FKBP3	NUDT1	NDUFS1	MRPS10	LYL1
98	AFP	U2AF1	SERPINF1	PTPN6	MRPS5	APEH
99	FTL	GALK2	GPX4	SHC1	HSPG2	CD99
100	MT-ND5	AMPD3	DDOST	TKT	DHODH	PKM
101	RPN1	AMPD2	ANP32A	PML	PLOD1	DARS1
102	ATP1A1	XPC	CCT6A	MARCKS	NUCB1	IGLL1
103	APP	LMNB2	PBX1	ALDH4A1	AKAP12	FAH
104	ARG1	CLC	MLH1	PDIA3	LGALS3BP	PTPN1
105	SERPING1	EXOSC9	MDH1	CDC27	FCHO2	PGAM1
106	ISG15	PSME1	RFC5	SRI	AIMP1	TRIM21
107	PCCB	RBPJ	GARS1	ALDH1B1	TRAP1	SRM
108	ICAM1	ARHGAP1	EIF1	UQCRC1	CHAF1B	RAB4A
109	ITGB1	NCBP1	MTOR	HIBADH	PRDX4	IMPDH1
110	PRKCB	PAK1	PSMC4	GBP2	DNAJC3	ACO1
111	KRT18	DDX10	BAG6	EPHX2	SP140	NME2
112	UGT2B4	MTA1	NSF	HSPA1L	PICALM	TUBG1
113	EPHX1	PDAP1	BRCC3	CTNNA1	SQSTM1	PTPRE
114	GPX1	NAE1	RPL27A	CTNNB1	RAB32	AHCY
115	CTSD	MTMR3	IQGAP1	MYH10	COX17	DTYMK
116	CTSB	CUL4B	ARCN1	HMGCL	MLEC	TBXAS1
117	FH	BLMH	GSS	CPOX	KIF22	GRK2
118	COL1A2	SEPTIN6	CCT5	FDFT1	NCAPD2	PSMA4
119	ANXA6	SAFB2	PITPNB	TAGLN2	ACOX1	IVD
120	ABCB1	WRN	CCT3	TALDO1	PCM1	CD82
121	ASNS	DCTN1	GDI2	COIL	RPS6KA1	DCK
122	CD14	ITIH4	DNM2	HSPA9	SLC1A5	CLIP1
123	RPS17	DRAP1	PPT1	CAPG	USF2	DNAJA1
124	CD48	PPP2R5A	CCT8	TMPO	MRPL23	YWHAB
125	HMOX1	PWP2	RAB5C	LRPPRC	HAGH	DCTD
126	CTSH	TAF5	RAB7A	ACADSB	TSR1	RPL9P9
127	LTA4H	TBCC	PSMD7	RFX5	P3H1	RPA3
128	TXN	SYPL1	ARHGDIA	PIP4K2A	CCDC88A	ACTN2
129	ESD	WASHC4	AGFG1	LSS	NADK2	SOAT1
130	ACP2	QRICH1	STAT2	RPL34	TMEM259	PSMC2
131	PDHB	LRRFIP1	HK3	FASN	LACTB2	PGM1
132	PYGM	VPS26B	PPP5C	FNTB	EARS2	SNCA
133	PC	WDR44	PRKAG1	ALDH7A1	MIA3	EIF4A3
134	PABPC1	FGD3	HSPA2	NDUFV1	ODR4	PSMB10
135	COL6A3	FRMPD3	ATP1B3	MTHFS	PDE12	EIF2S3
136	SLC25A6	SAMD4B	RAD23B	SERPINB9	NCEH1	UBA7
137	ANXA3	RNF20	NAPA	SERPINH1	BRAT1	ACTR1B
138	MYL4	ARID2	DRG2	LRBA	ATAD2	AKR1C3
139	ITGA4	VIRMA	NCKAP1L	MECP2	ENOSF1	EPS15
140	P4HA1	ZNF787	NUP107	NDUFA8	DCXR	RANGAP1
141	HLA-DRB4	SLC30A6	GSDMD	RIDA	GLRX5	HAAO
142	CD59	CAVIN1	PPP4C	MRPL12	YRDC	TRAPPC10
143	PRKCSH	ERAP2	EIF4A1	SUCLG1	GCC2	PSMD8
144	JUP	SKIC3	PSME3	PTTG1IP	ZNF687	SERPINB10
145	GLUL	CRTC1	ATP6V0D1	SLC16A1	EHBP1L1	POLD2
146	CBR1	OLFM4	RPL37A	SLC12A2	TXNDC5	FNTA
147	POR	RANBP10	RPS15A	NAP1L1	SPC24	PSMB3
148	ATP2A2	B3GLCT	RPS18	FCGRT	SCCPDH	TAF6
149	TMEM11	MEPCE	PSMC6	NDUFA6	PLBD2	IDH3A
150	NPR3	NUP54	RPS6	TPI1	PUM2	CPT1A
151	ENG	HDGFL2	RPS26	RPL26	RB1CC1	SERPINB8
152	ALOX12	TBC1D1	GNB1	NCALD	IPO4	METAP2
153	RPL7	FERMT3	RPL30	HSPE1	FAM172A	CCT4
154	LIG1	TSPYL5	UBE2B	RPL23	CYGB	VAMP7
155	KRT4	NR2C2AP	EIF5A	NOMO3	TM9SF4	RAP1GDS1
156	HK1	DDX42	ACTG1	MRPS36	LARP4B	ZNF131
157	GGT1	HPS6	NOP14	MRPS21	GLG1	SMS
158	RXRA	RIOX2	ADAM17	MRPS6	PHKB	YARS1
159	ATP2B1	UBR1	HLA-DRB3	MRPS9	TBRG4	ADK
160	MX1	TTC9C	NUCB2	HMGN5	RMDN1	TPD52
161	ATP6V1B2	SYNE1	TXNL4A	RPL24	OMA1	SYNJ2BP
162	CSRP1	NUP43	ARF5	RPL19	L3HYPDH	MTPN
163	MAOA	EXOC6	CCZ1B	CDK6	PTCD3	ARPC4
164	NT5E	DTX3L	CLTC	GUCY1A1	BTF3L4	GABARAPL2
165	VDAC1	DOCK2	PLCB2	GUCY1B1	CLCC1	ACTB
166	BCKDHB	TBC1D5	IRF8	OGDH	UHRF1	RPS20
167	TGM2	BAD	SLC25A11	ALDH6A1	CD180	PRPS1
168	FDXR	USP9X	PTPN12	H1-1	DNAJC2	PSMA6
169	GCSH	USP7	ZBTB16	GBE1	ATXN2	CDC42
170	EIF4B	RBPMS	SRSF11	SSBP1	NCAPG	SRP54
171	CPT2	SMARCE1	BTK	PLP2	MRPL45	UBE2K
172	COX7A1	PBXIP1	RPL18	FPGS	CCM2	UBE2N
173	PRKCH	VPS33A	GOLGA2	CKAP4	CNPY3	RAB14
174	ATP5F1A	PPWD1	GALNT2	LRP1	ADI1	ACTR3
175	CANX	MOB3A	LMAN2	EHHADH	RNF126	ACTR2
176	BLVRB	ORAI1	IRAG2	SCRN1	TMED9	RPS7
177	PRDX5	CMTM5	PPFIA1	ASPH	NUP58	TMSB4X
178	PPIF	DDX27	PRKG2	DPYD	KIFC1	ETF1
179	LRPAP1	ERO1A	DYNC1I2	TARDBP	HEMGN	RPS4X
180	GNA15	AHCYL2	MYO9B	KCNAB2	EDEM3	RPL23A
181	SDHA	GBP4	RIPK1	ATM	SLIRP	RAN
182	CPS1	UIMC1	CUL2	MTX1	CLPB	RAP1A
183	GBP1	TWNK	IDI1	EIF4EBP2	CCDC134	RPL32
184	KIF5B	STRBP	CIRBP	TRA2A	ACAD9	GRB2
185	ABCD1	SIN3A	SCARB2	ARFRP1	MRPL44	TRA2B
186	BMI1	SPEN	UBE4A	IL16	GRPEL1	AP2B1
187	PHB1	SERPINI1	MRPL58	PDIA5	TMEM165	GNAS
188	PTPN7	C12orf57	EIF2B1	ITPR1	RAB18	PPP2R2A
189	RFC2	COPS4	TRIM25	RRP1B	MRPS30	SKP1
190	RPL4	DDX23	RBM39	MESD	UBE2T	RPS21
191	LONP1	C1orf50	IRF3	ACAP1	BAZ1A	IGBP1
192	DLST	PBDC1	PUM1	EIF4H	AASDHPPT	SRPK2
193	ETFB	SRRT	PTGR1	EEA1	SMC4	IFI35
194	RPS19	OSBPL1A	EMC2	EBP	DECR2	ERH
195	RPL13A	PANK2	NCF4	TCEAL1	TMEM106B	MPP1
196	HADHA	CRNKL1	CNN3	PTPA	PAG1	FABP5
197	CD200	UBL5	SF3B4	RSU1	STAB1	CAP1
198	MNDA	API5	SEC23B	PPP1R7	EIF3K	SATB1
199	ABL2	ESF1	FXN	ELAVL1	DNAJB11	TOP2B
200	NCAPD3	NOL6	HADH	UBE2V2	LIMA1	PPARD
201	RBM34	QTRT2	TXNRD1	VAMP3	CNOT7	GLO1
202	ACAA2	XAB2	INF2	ATP6AP1	GGA2	YWHAH
203	ECE1	SSU72	PYCR3	MAPK14	JPT1	CSTF1
204	SLC1A4	ACSS1	CEP170	SMN2	NENF	UBE3A
205	TSFM	TCP11L1	FKBP15	DECR1	SNX6	NUP160
206	MAPK8	ADPRS	DDI2	NDUFA5	STX8	STK4
207	ZFP36L2	CDKN2AIP	TUT7	CLPP	TIMELESS	FLII
208	ATP5PO	ELOVL5	FAM91A1	PCK2	AKAP2	LCP2
209	LIMS1	FAM120A	MBLAC2	CYP51A1	GSTK1	HNRNPA0
210	ME1	LARS1	CWF19L1	IAH1	CARHSP1	FADD
211	NES	DPM3	TWF2	FAM98B	TBL2	TRIM28
212	AMT	MBD2	NCAPH2	AGK	ZNF706	FKBP5
213	FMO5	NIPSNAP3A	PMF1	TMEM97	SNX5	ROCK1
214	MRPL19	DPP7	CTR9	PITRM1	MTCH2	ASAH1
215	TUFM	TRMT112	MIDEAS	DOCK11		CAMK2G
216	PRIM2	AGO1	TMEM205	SAMD9		LAPTM5
217	ACOT2	SNX12	NBEAL2	COX20		SNX1
218	PSEN1	EXOC7		HP1BP3		GFUS
219	EIF2B2	ATP8A1	DHX30	TMEM69		ARHGEF7
220	TSC2	THRAP3	VPS35L	HYI		GALE
221	SULT1A1	DCAF1	APBB1IP	MRPL2		PRPSAP1
222	PPOX	TCAF1	GALNT7	H3-7		MCM6
223	EMD	SPIN1	USP48	MTARC1		NCOA6
224	GATM		CD163	RAP1GAP2		MVP
225	BCAM		CCDC25	RETSAT		CASP8
226	DAP		WDFY1	HIBCH		MEF2D
227	SMARCA2		MRPL41	RPUSD3		GAPVD1
228	BCAP31		NRM	C8orf82		POLD3
229	P2RX1		DIS3L2	MEAK7		PDK2
230	HCFC1		PM20D2	CYP20A1		PMVK
231	ALDH3A2		ALDH16A1	C16orf54		PTGES3
232	ALDH5A1		STK11IP	SYNE3		RABEP1
233	SUOX		LILRB2	MAVS		TSN
234	HDGF		DDX51	MRPL10		SMAD1
235	HNRNPF		NHLRC2	TRPT1		PPP2R5E
236	VAV2		SUMF1	CCDC50		UGP2
237	BLVRA		NT5C	GSPT2		ATP6V1F
238	NUDT6		HEXD	THNSL1		SMU1
239	NUBP1		TRUB1	KRTCAP2		HLA-DRB5
240	COPB1		GIMAP1	ARFGAP1		TKFC
241	NAGLU		SMPDL3B	SUMF2		ALG10
242	HMGCS2		H1-10	HSD17B11		HECTD3
243	ADPRH		RTF1	DOCK8		DCAF8
244	POLE2		NDRG1	ARID1B		RNASEH2B
245	CD81		HSPH1	ATL2		GFI1B
246	SEC61G		ZNF592	NCOA7		DENND4C
247	SEC61B		ANP32B	SPATA20		ZMYM4
248	ROMO1		ARPC1A	MZB1		ARL6IP4
249	ACTR1A		HDAC2	SPRYD4		C2orf16
250	RPL15		UPF1	SEPTIN1		ATL3
251	SEC61A1		ZKSCAN4	IRGQ		IQSEC1
252	LYZ		SH3KBP1	ELMO1		RCSD1
253	PSMC1		EFHD2	AKAP1		PPP1R18
254	RPS29		AP2M1	ATP2A3		ALKBH5
255	RPS15		RUSF1	PIGT		METAP1D
256	RPL10A		DNAH8	GFM2		PLXDC2
257	DYNLT1		VCPIP1	LRRC59		TMPPE
258	YBX1		ELMO2	ESAM		VPS13C
259	ABAT		CEP20	KIAA1143		EIF3M
260	MRPS35		FAM210A	FKBP10		RRM2B
261	PRR5		COL21A1	PTER		HDDC2
262	DAB2		ARAP1	DCPS		PPFIBP1
263	MAT1A		TRNT1	ANAPC16		NAXD
264	HDLBP		VPS13A	CMBL		ANKRD13A
265	REEP5		RANBP9	MRPL38		KMT2E
266	PLCB3		RUFY1	MRRF		ABI1
267	BDH1		TCF12	DNAJA3		CMTR1
268	EIF4G1		DNAJC7	CYFIP2		OXR1
269	REL		COPS8	SCRN2		METTL13
270	GFPT1		CIB1	PGM2		GDPD1
271	C1QBP		GRWD1	MED8		PRPF38A
272	POLE		TUBA1C	RCC1L		SMG8
273	CRYZ		GINS3	HPDL		MCU
274	AHNAK		RBM42	ABHD14B		SLC30A7
275	HSPA14		NDUFAF3	TXNDC15		COQ8A
276	PMPCA		VAMP8	MBOAT7		UBA3
277	TWF1		MECR	PPP1R9B		TBC1D15
278	GRSF1		TMEM109	PHB2		HM13
279	CHD3		ACAT2	NAPG		SMAP2
280	MRPL28		CHMP4A	ACO2		DNAJC9
281	CHAF1A		CEP41	NIPSNAP1		LZIC
282	AIMP2		GTPBP4	PRXL2A		ARHGAP45
283	SELENBP1		WDR11	PAXX		KAT2B
284	SRSF5		XPO4	NTMT1		CELF1
285	G3BP1		LAT2	UTP14A		UFD1
286	PABPC4		MTFR1L	HINT2		COPS5
287	GRB10		TOLLIP	FANCD2		WBP2
288	MRPL49		BRD8	SHANK3		EXOC4
289	PPIG		NUCKS1	MRPL1		RFT1
290	TUBB3		EHD4	SETD5		SNRNP40
291	IQGAP2		SLK	DDX47		RMC1
292	DYRK1A		FOXP1	UNC93B1		EDC3
293	ALCAM		BOLA2B	TAOK3		HMCES
294	SNTB1		TMX1	PARL		PDXP
295	COTL1		SUDS3	PCIF1		MED30
296	UBAP2L		SCAF1	GEMIN7		PGAM5
297	POLA2		RDH14	METTL7A		GMPPA
298	RCN2		CBX8	ACTR5		PRRC1
299	FKBP8		EPG5	NHEJ1		CCDC43
300	GAMT		CWC22	PDF		ZNF830
301	SLBP		SDF2L1	GLOD4		SLC9A7
302	SQLE		ATP13A1	MCCC2		MYCBP
303	USP10		RANGRF	SARS2		EIF3C
304	GANAB		RTN4	TIMMDC1		TSG101
305	LBR		ATG3	SH3GLB2		VRK1
306	GOLGB1		NLE1	AAAS		WDR77
307	PSMD6		THG1L	ABCB10		DCTN5
308	TNIP1		THUMPD1	TOMM22		DERL1
309	SNX17		TRMT1	GNL3L		WDR18
310	SLC39A14		ITSN2	SMPD4		THUMPD3
311	PAFAH1B3		CNOT2	FASTKD2		C2orf49
312	PON2		EMC3	CISD1		SPATA16
313	RAB35		STK26	ADA2		NAA15
314	TMED2		RCOR3	CNIH4		AP1M1
315	ELOC		EIF2AK4	HACD3		YTHDF1
316	ELOB		RBM27	NDUFA13		WNK3
317	DHCR24		VPS29	VAPA		C20orf27
318	TAF7		TJP2	TOMM7		PITHD1
319	TRAM1		ATP6V1H	RRBP1		NAA50
320	ELF2		DCTN4	DHCR7		RAB1B
321	NSDHL		ZNF346	PEF1		SMG9
322	MSMO1		STUB1	BIN2		ASCC2
323	ETFDH		PSMD13	C19orf25		ATG5
324	ADRM1		COPS3	GIMAP2		SH3BGRL3
325	TAF9		NIP7	SUN2		PPIL3
326	PTGIS		EIF3L	SRP68		GHITM
327	IFI16		INPP5F	DDX20		ACBD3
328	ATP2B3		LRCH1	NDUFA12		UNC45A
329	ME3		GIT1	HACL1		WNK1
330	PFKFB3		KLF13	STOML2		RNPEP
331	TATDN3		CAB39	NUP50		UBE2Z
332	ERCC6L		UBE2J1	PYCARD		CNOT10
333	UAP1L1		DHRS7	TMCO1		VIPAS39
334	HSDL1		MRPL11	NFU1		FN3KRP
335	TIMM50		SH3BP1	NDRG2		MEAF6
336	TBC1D10B		ATG4B	SRRM2		UPF2
337	NCBP3		RNF114	SLC5A6		MYG1
338	TP53I3		SAMM50	TRAPPC4		PLEKHA2
339	ORMDL2		RBM7	CA5B		PLEKHA1
340	ACSM3		TIMM8B	FNDC3A		PARVG
341	HSD17B12		GMPPB	YARS2		WDR6
342	FASTKD1		COPG1	LSM2		HMG20A
343	ACTBL2		SAR1B	MRPS2		DMAP1
344	TMEM41B		EMILIN1	TMED7		RIC8A
345	NOM1		BZW2	PTRH2		LZTFL1
346	MTX3		DYNC1LI1	TSC22D4		EXOSC3
347	COQ5			HYOU1		SAR1A
348	PABPC1L2B			IER3IP1		EIF2B3
349	PRRC2B			HEBP2		LMBRD1
350	RRP12			NPTN		FANCI
351	SLC27A3			NDUFB9		ARL8B
352	CCDC158			FAM169A		SDAD1
353	CLEC12A					WDR70
354	FNBP1L					BABAM1
355	RARS2					IRAK4
356	SPOUT1					GAR1
357	GPATCH4					PPP4R2
358	IBA57					SPG21
359	KIAA1217					HSPBP1
360	UBAP2					MAT2B
361	GORAB					CD300A
362	LYRM7					CHORDC1
363	RIF1					VPS28
364	OBSCN					APPL1
365	RNF220					INTS6
366	BROX					RAB21
367	LPCAT4					BLOC1S6
368	CDCA2					ZMYND8
369	NCBP2AS2					CORO1C
370	TRIM68					IGSF9B
371	CARMIL2					NUDC
372	PTRHD1					ZBTB1
373	THOC7					DERA
374	RAB12					USP15
375	TMEM214					CRYBG1
376	SLC27A4					PPME1
377	FDX2					RBM8A
378	FAHD1					USP3
379	FIGNL1					OAS3
380	OGFOD3					IGF2BP2
381	AGTRAP					SQOR
382	MTHFD1L					SEC23IP
383	LCLAT1
384	PIK3AP1
385	TRMT10C
386	EEPD1
387	ZC3HAV1
388	MRPL21
389	ZFYVE16
390	SZRD1
391	DHX29
392	HAUS6
393	POGLUT3
394	HEATR3
395	ARHGAP22
396	R3HCC1L
397	PXK
398	MRPL55
399	TMED4
400	N4BP2
401	RETREG3
402	BPHL
403	LONP2
404	STING1
405	VRK2
406	NDUFA11
407	STX12
408	KMT5C
409	ECHDC2
410	ERO1B
411	SLC9A9
412	MMAA
413	MCAT
414	MFN1
415	UBR2
416	CDAN1
417	RHOT2
418	BAP18
419	RBM12B
420	TMEM192
421	KIAA2013
422	TRMT2A
423	ZNF444
424	ORMDL3
425	SLC39A11
426	TMEM256
427	D2HGDH
428	PNKD
429	HDDC3
430	CHCHD4
431	CBR4
432	OGFOD1
433	NKAP
434	IGSF1
435	ANKRD44
436	ATP11C
437	COLGALT1
438	UBAC2
439	PCYOX1L
440	PLA2G15
441	EHBP1
442	PIK3C3
443	VPS37A
444	LPCAT1
445	TOR1AIP2
446	TSTD1
447	ABHD11
448	MCFD2
449	RIN3
450	SLC35B2
451	GOLGA5
452	RDH11
453	SSH3
454	TBC1D22A
455	THEM6
456	NUDCD2
457	TFB1M
458	GTSF1
459	STAB2
460	RTN4IP1
461	OVCA2
462	PIEZO1
463	MRPS27
464	SLC9A6
465	PXDN
466	MRPS31
467	DLG3
468	GGH
469	CASP10
470	RAD50
471	OSTF1
472	MAP4K1
473	ATP6V0A1
474	SCAMP4
475	MAL2
476	NCLN
477	ERGIC1
478	CCDC102A
479	FAM162A
480	SYAP1
481	FERMT2
482	VTI1A
483	RAB37
484	RAD51AP1
485	TMIGD2
486	PINX1
487	COA7
488	TESC
489	LENG1
490	FAM136A
491	PYCR2
492	ACSF2
493	HAUS1
494	HVCN1
495	ECHDC3
496	MSI2
497	KIFBP
498	MRPS24
499	CCDC51
500	RRP36
501	STAMBPL1
502	CERS2
503	DMAC1
504	CENPN
505	TONSL
506	DDRGK1
507	SCLY
508	RNF170
509	DNAJC1
510	NSMCE3
511	NOL4L
512	DOCK7
513	MIA2
514	FAM111A
515	SNX18
516	GFM1
517	ERGIC2
518	SRPK1
519	TMEM209
520	CDK5RAP1
521	NMNAT3
522	YME1L1
523	RMDN3
524	ACOX2
525	SEC62
526	AGAP2
527	SORT1
528	LGMN
529	P2RX4
530	KIF2C
531	SEPTIN5
532	SLC29A1
533	PTPN18
534	PKP2
535	SH3GL1
536	HOPX
537	TCF25
538	MGME1
539	FYCO1
540	CHCHD6
541	RIOK1
542	ERP44
543	AGMAT
544	TIMM29
545	TACO1
546	TMEM43
547	ISCA1
548	WRAP53
549	BDH2
550	ABHD6
551	CCDC32
552	SELENOO
553	DDA1
554	HIGD2A
555	NUDT9
556	RBM4
557	CDCA7
558	MND1
559	OSBPL11
560	EIF2A
561	PECR
562	MRPL32
563	MRPL20
564	MRPL4
565	HYCC1
566	NLN
567	MRPL37
568	RAB34
569	NACA4P
570	NIBAN1
571	TNKS1BP1
572	CEP44
573	DDX24
574	NACA2
575	TMEM126A
576	LSG1
577	CYRIA
578	HDHD2
579	RAB17
580	ISCU
581	EPC1
582	SPNS1
583	CENPH
584	CUEDC2
585	POFUT1
586	GLIPR2
587	MTG2
588	ALG2
589	YTHDC2
590	ALG9
591	AAMDC
592	DOCK5
593	VSIR
594	PTGES2
595	PACC1
596	CAAP1
597	NOL11
598	MMRN2
599	ANKZF1
600	GORASP2
601	RNF121
602	WDR41
603	NMNAT1
604	GNB4
605	SCPEP1
606	PLGRKT
607	APOBEC3G
608	NEK6
609	METTL14
610	TM9SF3
611	TXNRD2
612	ABCB6
613	LUC7L
614	MRPL40
615	TIGAR
616	XPNPEP3
617	PRDM10
618	BIRC6
619	ACSS2
620	DDX21
621	SDR39U1
622	CDC42SE2
623	HEBP1
624	KLC4
625	CUTC
626	SLC35D1
627	ECHDC1
628	STAU2
629	DDX28
630	LIN7C
631	UFSP2
632	ABCF3
633	MRPS18A
634	MTPAP
635	DMAC2
636	ZNHIT6
637	HIF1AN
638	OXSM
639	MRPL22
640	OCIAD1
641	TMEM161A
642	TAB2
643	FKBP11
644	TECR
645	IGF2BP1
646	COQ3
647	NOP53
648	EHD3
649	EHD2
650	PALS2
651	CWC15
652	MRPL15
653	PDP1
654	MRPL27
655	MDFIC
656	DIP2B
657	RERE
658	STX18
659	DNMT3B
660	METTL1
661	GRHPR
662	CTSZ
663	SEL1L
664	B4GALT7
665	SLC25A10
666	UQCR10
667	CGGBP1
668	TES
669	POLL
670	ARMCX3
671	NUFIP1
672	CYB5R1
673	DACH1
674	CD84
675	MUTYH
676	AK3
677	SH3BGRL2
678	CDC23
679	GGA1
680	ING1
681	FBXO10
682	PACSIN3
683	MKLN1
684	TPCN1
685	G3BP2
686	SSR3
687	MINPP1
688	TBC1D2B
689	DICER1
690	SHOC2
691	SPG7
692	BAIAP2
693	TRAF3IP3
694	ERGIC3
695	CNPY2
696	POFUT2
697	EPB41L3
698	DDX52
699	MRPS7
700	TDRKH
701	NOSIP
702	NOP16
703	MSRB2
704	MRPS16
705	MRPS23
706	GOLT1B
707	HDGFL3
708	STRAP
709	CCDC9
710	SAMHD1
711	ATP6V0A2
712	RAD54L2
713	WDR7
714	AFG3L2
715	OARD1
716	NUB1
717	UTP18
718	TIMM10B
719	SRPRB
720	USP16
721	SNX8
722	PUS1
723	IRAK3
724	CPQ
725	SLC12A7
726	ALG5
727	MRPS18B
728	AUP1
729	NFS1
730	MRPL42
731	EPN1
732	TEX264
733	IKBKG
734	NCOA3

## Sheet: S4A
No.	FL vs UCB	UCB vs aBM	FL vs aBM	FL vs UCB|FL vs aBM	UCB vs aBM|FL vs aBM	FL vs UCB|UCB vs aBM|FL vs aBM
1	NBAS	ZSCAN5B	U2SURP	ILVBL	CLGN	COX7A2L
2	VWA8	HSPB1	SART1	METTL15	ARHGAP6	PRAF2
3	C2orf72	ACYP1	MCM3AP	SMIM1	URI1	NDUFB8
4	HAX1	GCHFR	EIF1B	AGPS	LYL1	SGPL1
5	NDUFS8	AKT1	LYPLA1	MYO1C	TUBG1	HMGCS1
6	PDHX	ANP32A	CRTAP	PGRMC1	SRPK2	ENDOG
7	SLC33A1	PBX1	CDS2	CLDN5	HNRNPA0	NDUFAF2
8	IGF2BP3	PPFIA1	NSD2	MGST3	TRIM28	MAGED2
9	KPNA3	SP140	GUSB	TIMM23	ALG10
10	PES1	CNN3	ATF7	UQCRQ	ARL6IP4
11	DDX3X	USF2	CYP3A7	NPC1	GDPD1
12	PIR	MIDEAS	GTF2E1	INPPL1	MED30
13	UBE2C	FAM172A	RPL21	NVL	ZNF830
14	NDUFAB1	HEXD	HSF1	RRP8	YTHDF1
15	COPE	GIMAP1	RBPJ	NDUFS4	MEAF6
16	TOR1A	SMPDL3B	DDX10	NDUFB5	WDR6
17	ADAM10	H1-10	SAFB2	GSTZ1	HMG20A
18	CHEK1	ZKSCAN4	TBCC	SLC25A20	GAR1
19	SCAMP3	TCF12	SAMD4B	SLC37A4	ZMYND8
20	PHYH	RBM42	SLC30A6	CALU	IGF2BP2
21	BCKDK	HEMGN	CAVIN1	CTNND1
22	CASK	NUCKS1	CRTC1	TIMM17B
23	SLC27A2	FOXP1	MEPCE	PEX14
24	SEC16A	RDH14	TSPYL5	ECI2
25	PRORP	CBX8	RIOX2	DGAT1
26	SCAMP1	RANGRF	NUP43	TOMM70
27	GNPAT	THUMPD1	EXOC6	GLS
28	MRPS12	RCOR3	ERO1A	NDUFA7
29	ACOX3	INPP5F	TWNK	LETM1
30	RER1	KLF13	PANK2	SNAP29
31	IPO8	RBM7	ESF1	AIFM1
32	KDM6A	ZNF706	NOL6	FADS2
33	ZW10		ELOVL5	CYB5A
34	EPB41L2		DPM3	GLUD1
35	TGOLN2		THRAP3	GOT2
36	TIMM44			PLG
37	GATC			MT-ND1
38	SSNA1			MT-ND3
39	SLC25A17			MT-ATP8
40	SCO2			TYMS
41	ZNRD2			ATP1B1
42	ZEB2			ALDH2
43	PIP5K1C			SLC25A5
44	EIF4E2			RPLP1
45	SELENOF			RPLP0
46	KPNA6			GLA
47	DPM1			ATP5F1B
48	MRPS14			ACAA1
49	TRIM13			CTSA
50	LILRB5			HSPD1
51	SRGAP2			LAMC1
52	FAM20B			DBT
53	CLASP2			ACADM
54	CLUH			COX6A1
55	NDUFS7			BCKDHA
56	NDUFS2			MT1G
57	ATP6V1G1			PDIA4
58	NDUFS6			ETFA
59	SLC43A1			COX7A2
60	CDC45			GLB1
61	MTX2			RPL17
62	PMPCB			NDUFV2
63	MED24			MMUT
64	ERAL1			UQCRC2
65	SURF6			FECH
66	WDHD1			ACAT1
67	IDH1			MPST
68	CYP7B1			RPL13
69	ATP5PD			FKBP2
70	WFS1			AK4
71	CLPX			RPL10
72	CIAO1			PSMB5
73	B3GAT3			ABCD3
74	LTN1			NDUFS1
75	SEC24D			SHC1
76	UFL1			MARCKS
77	AP2A2			ALDH4A1
78	HEXIM1			PDIA3
79	NDUFB6			CDC27
80	MFN2			ALDH1B1
81	NDUFB4			UQCRC1
82	KIF4A			HIBADH
83	NDUFC2			PYCR1
84	ATG7			EPHX2
85	PGM3			CTNNA1
86	CD2BP2			CTNNB1
87	PSMG1			MYH10
88	SEC24A			HMGCL
89	TDP2			CPOX
90	ACSL3			FDFT1
91	BAG2			COIL
92	MAP4K4			HSPA9
93	MLYCD			TMPO
94	ABHD16A			LRPPRC
95	TOMM40			ACADSB
96	DHFR			LSS
97	MT-CO2			RPL34
98	MT-CO3			FASN
99	CA2			FNTB
100	SERPINA1			ALDH7A1
101	AGT			NDUFV1
102	KNG1			MTHFS
103	IGHG2			SERPINH1
104	IGHG4			HSD17B4
105	HBZ			NDUFA8
106	HBE1			KPNA2
107	COL1A1			RIDA
108	COL2A1			MRPL12
109	LMNA			SUCLG1
110	C1QC			PTTG1IP
111	FN1			SLC16A1
112	AMBP			SLC12A2
113	TTR			NAP1L1
114	AFP			FCGRT
115	TFRC			NDUFA6
116	TF			RPL26
117	FTL			HSPE1
118	MT-ND5			RPL23
119	VTN			NOMO3
120	CAT			MRPS36
121	OAT			MRPS21
122	RPN1			MRPS6
123	RPN2			MRPS9
124	ATP1A1			RPL24
125	SERPING1			RPL19
126	ISG15			SLC7A5
127	PCCB			OGDH
128	ICAM1			ALDH6A1
129	ITGB1			H1-1
130	KRT18			SSBP1
131	UGT2B4			FPGS
132	RB1			CKAP4
133	CDK1			LRP1
134	EPHX1			EHHADH
135	GPX1			ASPH
136	P4HB			ECH1
137	CTSD			MTX1
138	CTSB			EIF4EBP2
139	FH			ARFRP1
140	COL1A2			PDIA5
141	SLC3A2			RRP1B
142	ASNS			MESD
143	CD14			EIF4H
144	ITGA5			EEA1
145	RPS17			PDIA6
146	FBP1			EBP
147	CNP			VAMP3
148	HMOX1			ATP6AP1
149	CTSH			SMN2
150	POLA1			DECR1
151	MGST1			NDUFA5
152	HSPA5			CLPP
153	ACP2			TST
154	UMPS			PCK2
155	PDHB			CYP51A1
156	PYGM			AGK
157	TOP2A			TMEM97
158	PC			PITRM1
159	PABPC1			COX20
160	COL6A1			TMEM69
161	COL6A3			MRPL2
162	SLC25A6			MTARC1
163	IMPDH2			RETSAT
164	MYL4			HIBCH
165	ITGA4			RPUSD3
166	P4HA1			C8orf82
167	CD59			MEAK7
168	MTHFD2			CYP20A1
169	PRKCSH			HSDL2
170	HSP90B1			MAVS
171	IDE			MRPL10
172	COX6B1			TRPT1
173	JUP			CCDC50
174	GLUL			GSPT2
175	ARSB			THNSL1
176	POR			KRTCAP2
177	ATP2A2			ARFGAP1
178	TMEM11			SUMF2
179	ENG			HSD17B11
180	RPL7			ATL2
181	LIG1			SPATA20
182	ATP5PF			SPRYD4
183	GGT1			AKAP1
184	RXRA			GCDH
185	ATP2B1			PIGT
186	MX1			GFM2
187	M6PR			CCDC47
188	GSTM3			LRRC59
189	ATP6V1B2			ESAM
190	MAOA			FKBP10
191	NT5E			ANAPC16
192	VDAC1			MRPL38
193	SDHB			MRRF
194	BCKDHB			DNAJA3
195	COMT			MED8
196	TGM2			RCC1L
197	RPS4Y1			HPDL
198	SCP2			TXNDC15
199	FDXR			PPP1R9B
200	MRC1			PHB2
201	PPIB			NAPG
202	GCSH			ACO2
203	EIF4B			NIPSNAP1
204	CPT2			PRXL2A
205	RRM1			NTMT1
206	COX7A1			UTP14A
207	ATP5PB			HINT2
208	RPS12			FANCD2
209	ATP5F1A			SEC11C
210	DNMT1			SHANK3
211	CALR			MRPL1
212	CANX			SETD5
213	CD38			DDX47
214	ERP29			UNC93B1
215	BLVRB			PARL
216	PRDX5			GEMIN7
217	CMPK1			METTL7A
218	PPIF			ACTR5
219	LRPAP1			PDF
220	SDHA			MCCC2
221	CPS1			SARS2
222	ACSL1			TIMMDC1
223	KIF5B			AAAS
224	ABCD1			ABCB10
225	SHMT2			TOMM22
226	PHB1			GNL3L
227	RFC4			SMPD4
228	RFC2			FASTKD2
229	BSG			CISD1
230	RPL4			CNIH4
231	LONP1			HACD3
232	DLST			NDUFA13
233	ETFB			VAPA
234	ATP6V1A			TOMM7
235	RPS19			RRBP1
236	HADHA			DHCR7
237	ABL2			C19orf25
238	NCAPD3			SEC63
239	RBM34			SRP68
240	ACAA2			DDX20
241	ECE1			NDUFA12
242	SLC1A4			HACL1
243	CRAT			SLC25A13
244	SSR1			STOML2
245	TSFM			NUP50
246	MAPK8			TMCO1
247	MKI67			NFU1
248	RPL28			NDRG2
249	STT3A			SRRM2
250	ZFP36L2			SLC5A6
251	ATP5PO			FNDC3A
252	ME1			YARS2
253	NES			MRPS2
254	AMT			TMED7
255	LMAN1			PTRH2
256	FMO5			TSC22D4
257	MRPL19			HYOU1
258	TUFM			IER3IP1
259	PRIM2			LRRFIP2
260	ACADVL			NPTN
261	ACOT2			NDUFB9
262	VPS41
263	PSEN1
264	EIF2B2
265	TSC2
266	SULT1A1
267	PPOX
268	EMD
269	GATM
270	BCAM
271	DAP3
272	SSR4
273	BCAP31
274	ALDH3A2
275	ALDH5A1
276	SUOX
277	KPNA1
278	HNRNPF
279	VAV2
280	NUDT6
281	NUBP1
282	COPB1
283	NAGLU
284	HMGCS2
285	ALDH18A1
286	AIF1
287	HADHB
288	MANF
289	SNU13
290	POLE2
291	CD81
292	SEC61G
293	SEC61B
294	ROMO1
295	RAB8A
296	RAB10
297	ACTR1A
298	RAP2B
299	RPS3A
300	RPL15
301	SEC61A1
302	PSMC1
303	RPS29
304	RPS15
305	RPL10A
306	DYNLT1
307	YBX1
308	ABAT
309	MRPS22
310	MRPS25
311	MRPS10
312	MRPS35
313	MRPS5
314	PRR5
315	DAB2
316	HSPG2
317	MAT1A
318	SLC25A3
319	HDLBP
320	REEP5
321	PLCB3
322	DHODH
323	BDH1
324	PLOD1
325	NUCB1
326	AKAP12
327	EIF4G1
328	PRKCD
329	GFPT1
330	C1QBP
331	POLE
332	CRYZ
333	LGALS3BP
334	FCHO2
335	HSPA14
336	PMPCA
337	TWF1
338	GRSF1
339	AIMP1
340	TRAP1
341	MRPL28
342	CHAF1A
343	CHAF1B
344	AIMP2
345	PRDX4
346	DNAJC3
347	SELENBP1
348	SRSF5
349	G3BP1
350	PABPC4
351	GRB10
352	MRPL49
353	PPIG
354	PICALM
355	SQSTM1
356	TUBB3
357	DYRK1A
358	RAB32
359	ALCAM
360	SNTB1
361	COTL1
362	COX17
363	UBAP2L
364	MLEC
365	POLA2
366	RCN2
367	FKBP8
368	GAMT
369	SLBP
370	SQLE
371	USP10
372	GANAB
373	LBR
374	GOLGB1
375	KIF22
376	PSMD6
377	NCAPD2
378	TNIP1
379	SNX17
380	SLC39A14
381	ACOX1
382	PCM1
383	PON2
384	RAB35
385	TMED2
386	ELOC
387	ELOB
388	DHCR24
389	RPS6KA1
390	TRAM1
391	ELF2
392	NSDHL
393	SLC1A5
394	MSMO1
395	ETFDH
396	ADRM1
397	MRPL23
398	TAF9
399	PTGIS
400	ATP2B3
401	HAGH
402	TATDN3
403	ERCC6L
404	TSR1
405	P3H1
406	HSDL1
407	CCDC88A
408	TIMM50
409	NADK2
410	TBC1D10B
411	TMEM259
412	NCBP3
413	ORMDL2
414	ACSM3
415	HSD17B12
416	LACTB2
417	FASTKD1
418	ACTBL2
419	TMEM41B
420	NOM1
421	MTX3
422	COQ5
423	EARS2
424	PABPC1L2B
425	MIA3
426	PRRC2B
427	RRP12
428	SLC27A3
429	ODR4
430	FNBP1L
431	RARS2
432	SPOUT1
433	GPATCH4
434	IBA57
435	KIAA1217
436	UBAP2
437	GORAB
438	LYRM7
439	RIF1
440	OBSCN
441	RNF220
442	BROX
443	CDCA2
444	NCBP2AS2
445	PTRHD1
446	THOC7
447	RAB12
448	PDE12
449	TMEM214
450	SLC27A4
451	FDX2
452	FAHD1
453	NCEH1
454	FIGNL1
455	BRAT1
456	OGFOD3
457	ATAD2
458	AGTRAP
459	MTHFD1L
460	LCLAT1
461	PIK3AP1
462	TRMT10C
463	ENOSF1
464	EEPD1
465	ZC3HAV1
466	MRPL21
467	ZFYVE16
468	SZRD1
469	DHX29
470	HAUS6
471	POGLUT3
472	HEATR3
473	DCXR
474	R3HCC1L
475	PXK
476	MRPL55
477	TMED4
478	GLRX5
479	YRDC
480	N4BP2
481	RETREG3
482	BPHL
483	LONP2
484	VRK2
485	NDUFA11
486	STX12
487	KMT5C
488	ECHDC2
489	ERO1B
490	SLC9A9
491	MMAA
492	MCAT
493	MFN1
494	GCC2
495	UBR2
496	CDAN1
497	RHOT2
498	RBM12B
499	TMEM192
500	KIAA2013
501	TRMT2A
502	ZNF444
503	ORMDL3
504	ZNF687
505	SLC39A11
506	TMEM256
507	EHBP1L1
508	D2HGDH
509	PNKD
510	CHCHD4
511	CBR4
512	OGFOD1
513	IGSF1
514	ATP11C
515	COLGALT1
516	UBAC2
517	TXNDC5
518	SPC24
519	SCCPDH
520	PLA2G15
521	EHBP1
522	PIK3C3
523	VPS37A
524	LPCAT1
525	TOR1AIP2
526	ABHD11
527	PLBD2
528	MCFD2
529	SLC35B2
530	PUM2
531	GOLGA5
532	RDH11
533	RB1CC1
534	IPO4
535	TBC1D22A
536	THEM6
537	NUDCD2
538	TFB1M
539	CYGB
540	STAB2
541	RTN4IP1
542	OVCA2
543	PIEZO1
544	TM9SF4
545	MRPS27
546	SLC9A6
547	LARP4B
548	PXDN
549	MRPS31
550	GGH
551	OSTF1
552	GLG1
553	ATP6V0A1
554	PHKB
555	SCAMP4
556	MAL2
557	NCLN
558	ERGIC1
559	TBRG4
560	FAM162A
561	SYAP1
562	FERMT2
563	VTI1A
564	RAD51AP1
565	PINX1
566	COA7
567	TESC
568	PYCR2
569	ACSF2
570	HAUS1
571	RMDN1
572	ECHDC3
573	OMA1
574	KIFBP
575	MRPS24
576	L3HYPDH
577	CCDC51
578	RRP36
579	PTCD3
580	CERS2
581	DMAC1
582	CENPN
583	TONSL
584	DDRGK1
585	BTF3L4
586	RNF170
587	DNAJC1
588	NSMCE3
589	NOL4L
590	DOCK7
591	MIA2
592	UHRF2
593	SNX18
594	GFM1
595	ERGIC2
596	CLCC1
597	SRPK1
598	TMEM209
599	CDK5RAP1
600	UHRF1
601	YME1L1
602	RMDN3
603	ACOX2
604	SEC62
605	CD180
606	SORT1
607	LGMN
608	DNAJC2
609	P2RX4
610	KIF2C
611	ATXN2
612	SLC29A1
613	PKP2
614	SH3GL1
615	NCAPG
616	TCF25
617	MGME1
618	FYCO1
619	MRPL45
620	CHCHD6
621	RIOK1
622	ERP44
623	AGMAT
624	TIMM29
625	TACO1
626	CCM2
627	CNPY3
628	ISCA1
629	ABHD6
630	CCDC32
631	ADI1
632	RNF126
633	TMED9
634	NUP58
635	SELENOO
636	KIFC1
637	DDA1
638	HIGD2A
639	NUDT9
640	RBM4
641	CDCA7
642	MND1
643	OSBPL11
644	EIF2A
645	PECR
646	MRPL32
647	MRPL20
648	MRPL4
649	HYCC1
650	NLN
651	MRPL37
652	NACA4P
653	EDEM3
654	TNKS1BP1
655	CEP44
656	DDX24
657	SLIRP
658	NACA2
659	TMEM126A
660	CLPB
661	LSG1
662	CYRIA
663	ISCU
664	EPC1
665	SPNS1
666	CENPH
667	CUEDC2
668	POFUT1
669	MTG2
670	ALG2
671	CCDC134
672	YTHDC2
673	ALG9
674	PTGES2
675	PACC1
676	ACAD9
677	CAAP1
678	NOL11
679	MMRN2
680	ANKZF1
681	GORASP2
682	RNF121
683	MRPL44
684	WDR41
685	GNB4
686	GRPEL1
687	SCPEP1
688	TMEM165
689	NEK6
690	TM9SF3
691	TXNRD2
692	ABCB6
693	RAB18
694	MRPS30
695	UBE2T
696	LUC7L
697	MRPL40
698	TIGAR
699	XPNPEP3
700	BIRC6
701	ACSS2
702	DDX21
703	SDR39U1
704	BAZ1A
705	AASDHPPT
706	CDC42SE2
707	HEBP1
708	KLC4
709	SMC4
710	SLC35D1
711	ECHDC1
712	DECR2
713	STAU2
714	DDX28
715	TMEM106B
716	LIN7C
717	UFSP2
718	ABCF3
719	MRPS18A
720	MTPAP
721	DMAC2
722	ZNHIT6
723	PAG1
724	HIF1AN
725	OXSM
726	MRPL22
727	OCIAD1
728	TMEM161A
729	STAB1
730	FKBP11
731	TECR
732	IGF2BP1
733	COQ3
734	NOP53
735	EHD3
736	PALS2
737	CWC15
738	MRPL15
739	MRPL27
740	DIP2B
741	STX18
742	DNMT3B
743	METTL1
744	EIF3K
745	GRHPR
746	CTSZ
747	DNAJB11
748	SEL1L
749	B4GALT7
750	SLC25A10
751	UQCR10
752	ARMCX3
753	LIMA1
754	NUFIP1
755	CYB5R1
756	CD84
757	AK3
758	CNOT7
759	CDC23
760	GGA2
761	GGA1
762	JPT1
763	PACSIN3
764	MKLN1
765	TPCN1
766	NENF
767	G3BP2
768	SNX6
769	STX8
770	SSR3
771	TIMELESS
772	MINPP1
773	TBC1D2B
774	DICER1
775	SHOC2
776	SPG7
777	BAIAP2
778	ERGIC3
779	CNPY2
780	AKAP2
781	POFUT2
782	EPB41L3
783	GSTK1
784	DDX52
785	MRPS7
786	CARHSP1
787	TDRKH
788	NOSIP
789	NOP16
790	MSRB2
791	MRPS16
792	MRPS23
793	GOLT1B
794	STRAP
795	CCDC9
796	SAMHD1
797	ATP6V0A2
798	WDR7
799	TBL2
800	AFG3L2
801	UTP18
802	TIMM10B
803	SRPRB
804	USP16
805	SNX8
806	SNX5
807	PUS1
808	CPQ
809	SLC12A7
810	ALG5
811	MRPS18B
812	AUP1
813	NFS1
814	MTCH2
815	MRPL42
816	EPN1
817	TEX264
818	IKBKG
819	NCOA3

## Sheet: S4B
No.	FL vs UCB	UCB vs aBM	FL vs aBM	FL vs UCB|FL vs aBM	UCB vs aBM|FL vs aBM	FL vs UCB|UCB vs aBM|FL vs aBM
1	ZSCAN5B	SHTN1	IGKV3D-20	ESYT2	IGKV2-28	IGHV1-69D
2	SULT2B1	FRMD3	NUDT19	NCF1B	RIMOC1	SH3BGRL
3	TRAF5	C2orf72	LGALS9	MYO1G	SUMO1P1	CBR3
4	FCHO1	IGLL5	AP3B1	ABLIM1	DNASE2	HLA-B
5	CTDSPL	DDX39A	PSMD12	INPP4B	ACOT7	ANXA1
6	PROM1	MYO1F	DFFA	TAPBP	STXBP3	HLA-A
7	LY75	PSMD11	CLIC1	GMFG	LEFTY2	PFN1
8	PLXNC1	ATOX1	FAAH	PLIN3	PIK3CD	NCK1
9	PQBP1	EIF3F	SLC9A3R1	RP2	EXOC5	PSMB8
10	MACROH2A1	UBE2C	IKBKB	RIGI	MAN2B1	PSMB9
11	DNAJC8	COPE	UBE2L6	SOD1	PDCD5	GDI1
12	VNN1	ADAM10	SETD1A	VWF	PRMT5	PSMB2
13	DDAH2	PSMA7	HDAC3	ITGB2	BTAF1	SUB1
14	ALDH1A1	GAK	PRPSAP2	ENO1	PLXNB2	TAP1
15	FGG	OGT	RNGTT	PTPRC	FYB1	FHL1
16	APP	HMGB3	ROCK2	ENO2	ARPC1B	MAP7
17	ARG1	PPM1G	PDCD6	GSTP1	ARPC2	EML3
18	PRKCB	IPO8	LRCH4	ANXA4	ARPC3	CYBRD1
19	ANXA6	NUP42	SLC25A12	ALDOC	PFDN6	SPECC1
20	ABCB1	PHGDH	STK17B	HSPA1A	EIF3D	PHYKPL
21	CD48	ZW10	FMNL1	SRGN	EIF3H	TRIM22
22	LTA4H	GPAA1	POLR1A	RO60	SIPA1L1	LNPEP
23	TXN	MTSS1	ACTL6A	UCHL3	PAPSS1	EPDR1
24	ESD	EPB41L2	F13A1	PECAM1	EEF1E1
25	ANXA3	TGOLN2	GC	PTMS	EMC8
26	HLA-DRB4	TIMM44	LTF	DGKA	EIF4G3
27	CBR1	SGTA	PTMA	YY1	PPIH
28	NPR3	ENSA	HSP90AA1	GSTM2	AKR7A2
29	ALOX12	SLC37A4	ELANE	PTPN6	BUB3
30	KRT4	NRDC	CTSG	TKT	LANCL1
31	HK1	ACSL4	VIM	PML	AHCYL1
32	CSRP1	DPM1	ALOX5	SRI	GNG7
33	PRKCH	CCDC22	CLU	GBP2	NMT2
34	GCHFR	ABCB7	ITGAM	HSPA1L	EXOC3
35	GNA15	CLUH	IFITM1	TAGLN2	LPXN
36	GBP1	GGCT	CYBA	TALDO1	H2BC12
37	BMI1	NDUFS7	LCP1	CAPG	GAS7
38	PTPN7	CS	GYS1	RFX5	TBCA
39	RPL13A	CLN5	RAC2	PIP4K2A	BANF1
40	CD200	CSDE1	CAPN2	SERPINB9	SKAP2
41	MNDA	RPS6KA4	AZU1	LRBA	PSMD10
42	LIMS1	PPM1B	RASA1	MECP2	BCAS2
43	DAP	WDHD1	RFX1	TPI1	DCTN3
44	SMARCA2	EIF3G	PTGS1	NCALD	CST7
45	P2RX1	WFS1	DNAJB1	HMGN5	PRPF6
46	HCFC1	CLPX	PSMA1	CDK6	KAT7
47	HDGF	MTA2	STOM	GUCY1A1	SMC2
48	BLVRA	SEC24D	GCA	GUCY1B1	PARN
49	ADPRH	PLPBP	ARID4A	GBE1	HSPA4L
50	LYZ	HEXIM1	PRDX6	PLP2	CRYZL1
51	REL	UBE4B	PEBP1	SCRN1	TXNDC12
52	AHNAK	ELP1	HMOX2	DPYD	GSR
53	CHD3	NDUFB4	CORO1A	TARDBP	CP
54	SP140	KIF4A	CEACAM8	KCNAB2	PNP
55	IQGAP2	VAPB	ABCC1	ATM	F12
56	PAFAH1B3	SNAPIN	PRSS3	TRA2A	A2M
57	TAF7	IPO7	DEK	IL16	C3
58	USF2	PGM3	PPM1A	ITPR1	IGKC
59	IFI16	AHSA1	CFHR2	ACAP1	IGHG2
60	ME3	TDP2	STAT3	TCEAL1	HLA-DRA
61	PFKFB3	STAMBP	STAT5A	PTPA	HLA-DRB1
62	UAP1L1	CEP43	ARHGAP25	RSU1	C9
63	TP53I3	AP2A1	PAFAH1B1	PPP1R7	ALB
64	CCDC158	EML2	GPD2	ELAVL1	HPX
65	CLEC12A	ABHD16A	ARRB1	UBE2V2	VTN
66	LPCAT4	DHFR	CAMP	MAPK14	DNTT
67	TRIM68	HPRT1	ANXA11	IAH1	GBA1
68	CARMIL2	F2	ARSD	FAM98B	CSTB
69	ARHGAP22	SERPINA1	CLCN4	DOCK11	SOD2
70	STING1	KNG1	EIF6	SAMD9	GAPDH
71	BAP18	KRAS	EIF3E	HP1BP3	CAPNS1
72	HDDC3	IGHG4	UBE2M	HYI	CFI
73	NKAP	HLA-DQB1	ARF3	H3-7	MPO
74	ANKRD44	HBD	RHOA	RAP1GAP2	EIF2S1
75	PCYOX1L	COL1A1	SNRPD1	C16orf54	GSN
76	TSTD1	APOA1	POLR2G	SYNE3	GPI
77	RIN3	APOE	H4C16	DOCK8	HEXA
78	SSH3	FN1	RPL11	ARID1B	CAPN1
79	FAM172A	TTR	PPIA	NCOA7	PRSS1
80	GTSF1	TFRC	YWHAZ	MZB1	SRPRA
81	DLG3	TF	UBE2I	SEPTIN1	MME
82	CASP10	CAT	SRSF3	IRGQ	PLEK
83	RAD50	OAT	FKBP3	ELMO1	POTEJ
84	MAP4K1	TYMS	U2AF1	ATP2A3
85	CCDC102A	RPN2	GALK2	KIAA1143	IGLC2
86	RAB37	ALDH2	AMPD3	PTER	CALM1
87	TMIGD2	RPLP2	AMPD2	DCPS	TUBA3C
88	LENG1	RB1	XPC	CMBL	ZFTRAF1
89	FAM136A	CDK1	LMNB2	CYFIP2	H1-4
90	HVCN1	PYGL	CLC	SCRN2	UBL4A
91	MSI2	LDHB	EXOSC9	PGM2	IGF2R
92	STAMBPL1	P4HB	PSME1	ABHD14B	PRPS2
93	SCLY	TUBB	ARHGAP1	MBOAT7	PCNA
94	FAM111A	PSAP	NCBP1	PAXX	HARS1
95	NMNAT3	GALT	PAK1	TAOK3	ACTN1
96	AGAP2	SLC3A2	MTA1	PCIF1	APEH
97	SEPTIN5	ITGA5	PDAP1	NHEJ1	CD99
98	PTPN18	GNAI3	NAE1	GLOD4	PKM
99	HOPX	RPSA	MTMR3	SH3GLB2	DARS1
100	TMEM43	LGALS1	CUL4B	ADA2	IGLL1
101	WRAP53	FBP1	BLMH	PEF1	FAH
102	BDH2	CNP	SEPTIN6	BIN2	PTPN1
103	HEMGN	POLA1	WRN	GIMAP2	PGAM1
104	RAB34		DCTN1	SUN2	TRIM21
105	NIBAN1	GAA	ITIH4	PYCARD	SRM
106	HDHD2	ARAF	DRAP1	TRAPPC4	RAB4A
107	RAB17	MGST1	PPP2R5A	CA5B	M6PR
108	GLIPR2	HSPA5	PWP2	LSM2	IMPDH1
109	AAMDC	UMPS	TAF5	HEBP2	ACO1
110	DOCK5	TOP2A	SYPL1	FAM169A	NME2
111	VSIR	COL6A1	WASHC4		PTPRE
112	NMNAT1	IMPDH2	QRICH1		AHCY
113	PLGRKT	DEFA4	LRRFIP1		DTYMK
114	APOBEC3G	PEPD	VPS26B		RRM1
115	METTL14	UNG	WDR44		TBXAS1
116	PRDM10	RNH1	FGD3		GRK2
117	CUTC	PDIA4	FRMPD3		PSMA4
118	TAB2	TPT1	RNF20		IVD
119	EHD2	ALAD	ARID2		CD82
120	PDP1	PRG2	VIRMA		DCK
121	MDFIC	MTHFD2	ZNF787		CLIP1
122	RERE	MIF	ERAP2		DNAJA1
123	CGGBP1	HSP90B1	SKIC3		YWHAB
124	TES	IDE	OLFM4		DCTD
125	POLL	COX6B1	RANBP10		RPL9P9
126	DACH1	ANPEP	B3GLCT		RPA3
127	MUTYH	ARSB	NUP54		RFC4
128	SH3BGRL2	ACADS	HDGFL2		ACTN2
129	ING1	H1-5	TBC1D1		SOAT1
130	FBXO10	STMN1	FERMT3		PSMC2
131	TRAF3IP3	CTPS1	NR2C2AP		PGM1
132	HDGFL3	DDX5	DDX42		SNCA
133	RAD54L2	TCP1	HPS6		EIF4A3
134	OARD1	ATP5PF	UBR1		PSMB10
135	NUB1	COX5A	TTC9C		EIF2S3
136	ZNF706	CAST	SYNE1		UBA7
137	IRAK3	GSTM3	DTX3L		ACTR1B
138		SDHB	DOCK2		AKR1C3
139		COMT	TBC1D5		EPS15
140		MMUT	BAD		RANGAP1
141		RPS4Y1	USP9X		HAAO
142		GART	USP7		TRAPPC10
143		SCP2	RBPMS		PSMD8
144		MRC1	SMARCE1		SERPINB10
145		PPIB	PBXIP1		POLD2
146		ATP5PB	VPS33A		FNTA
147		RPS12	PPWD1		PSMB3
148		MSN	MOB3A		TAF6
149		DNMT1	ORAI1		IDH3A
150		YWHAQ	CMTM5		CPT1A
151		ATP6V0C	DDX27		SERPINB8
152		CALR	AHCYL2		METAP2
153		POLD1	GBP4		CCT4
154		CD38	UIMC1		VAMP7
155		EEF1D	STRBP		RAP1GDS1
156		ERP29	SIN3A		ZNF131
157		PRDX3	SPEN		SMS
158		CMPK1	SERPINI1		YARS1
159		FCER1G	C12orf57		ADK
160		NMT1	COPS4		TPD52
161		ADSS2	DDX23		SYNJ2BP
162		PYCR1	C1orf50		MTPN
163		ACSL1	PBDC1		ARPC4
164		DUT	SRRT		GABARAPL2
165		SHMT2	OSBPL1A		ACTB
166		RPL22	CRNKL1		RPS20
167		COPB2	UBL5		PRPS1
168		BSG	API5		PSMA6
169		ARL3	QTRT2		CDC42
170		ATP6V1E1	XAB2		SRP54
171		NUDT1	SSU72		UBE2K
172		SERPINF1	ACSS1		UBE2N
173		GPX4	TCP11L1		RAB14
174		ATP6V1A	ADPRS		ACTR3
175		DDOST	CDKN2AIP		ACTR2
176		CCT6A	FAM120A		RPS7
177		MLH1	LARS1		TMSB4X
178		MDH1	MBD2		ETF1
179		RFC5	NIPSNAP3A		RPS4X
180		GARS1	DPP7		RPL23A
181		EIF1	TRMT112		RAN
182		MTOR	AGO1		RAP1A
183		CRAT	SNX12		RPL32
184		SSR1	EXOC7		GRB2
185		PSMC4	ATP8A1		TRA2B
186		MKI67	DCAF1		AP2B1
187		BAG6	TCAF1		GNAS
188		NSF	SPIN1		PPP2R2A
189		BRCC3			SKP1
190		RPL27A			RPS21
191		RPL28			IGBP1
192		IQGAP1			IFI35
193		STT3A			ERH
194		ARCN1			MPP1
195		GSS			SLC25A3
196		CCT5			FABP5
197		PITPNB			CAP1
198		LMAN1			SATB1
199		CCT3			TOP2B
200		ACADVL			PPARD
201		VPS41			GLO1
202		GDI2			YWHAH
203		DNM2			CSTF1
204		PPT1			UBE3A
205		CCT8			PRKCD
206		RAB5C			NUP160
207		RAB7A			STK4
208		DAP3			FLII
209		SSR4			LCP2
210		HSD17B4			FADD
211		PSMD7			FKBP5
212		KPNA2			ROCK1
213		KPNA1			ASAH1
214		ARHGDIA			CAMK2G
215		AGFG1			LAPTM5
216		STAT2			SNX1
217		HK3			GFUS
218		PPP5C			ARHGEF7
219		PRKAG1			GALE
220		HSPA2			PRPSAP1
221		ATP1B3			MCM6
222		RAD23B			NCOA6
223		ALDH18A1			MVP
224		NAPA			CASP8
225		AIF1			MEF2D
226		DRG2			GAPVD1
227		HADHB			POLD3
228		MANF			PDK2
229		NCKAP1L			PMVK
230		SNU13			PTGES3
231		NUP107			RABEP1
232		GSDMD			TSN
233		PPP4C			SMAD1
234		EIF4A1			PPP2R5E
235		RAB8A			UGP2
236		RAB10			ATP6V1F
237		RAP2B			SMU1
238		RPS3A			HLA-DRB5
239		PSME3			TKFC
240		ATP6V0D1			HECTD3
241		RPL37A			DCAF8
242		RPS15A			RNASEH2B
243		RPS18			GFI1B
244		PSMC6			DENND4C
245		RPS6			ZMYM4
246		RPS26			C2orf16
247		GNB1			ATL3
248		RPL30			IQSEC1
249		UBE2B			RCSD1
250		EIF5A			PPP1R18
251		ACTG1			ALKBH5
252		NOP14			METAP1D
253		ADAM17			PLXDC2
254		HLA-DRB3			TMPPE
255		NUCB2			VPS13C
256		MRPS22			EIF3M
257		MRPS25			RRM2B
258		MRPS10			HDDC2
259		MRPS5			PPFIBP1
260		TXNL4A			NAXD
261		ARF5			ANKRD13A
262		CCZ1B			KMT2E
263		HSPG2			ABI1
264		CLTC			CMTR1
265		PLCB2			OXR1
266		SLC7A5			METTL13
267		DHODH			PRPF38A
268		IRF8			SMG8
269		PLOD1			MCU
270		NUCB1			SLC30A7
271		AKAP12			COQ8A
272		SLC25A11			UBA3
273		PTPN12			TBC1D15
274		ZBTB16			HM13
275		SRSF11			SMAP2
276		BTK			DNAJC9
277		RPL18			LZIC
278		GOLGA2			ARHGAP45
279		LGALS3BP			KAT2B
280		FCHO2			CELF1
281		GALNT2			UFD1
282		AIMP1			COPS5
283		LMAN2			WBP2
284		IRAG2			EXOC4
285		TRAP1			RFT1
286		ECH1			SNRNP40
287		CHAF1B			RMC1
288		PRDX4			EDC3
289		DNAJC3			HMCES
290		PRKG2			PDXP
291		DYNC1I2			PGAM5
292		MYO9B			GMPPA
293		PICALM			PRRC1
294		SQSTM1			CCDC43
295		RIPK1			UHRF2
296		CUL2			SLC9A7
297		RAB32			MYCBP
298		IDI1			EIF3C
299		CIRBP			TSG101
300		COX17			VRK1
301		SCARB2			WDR77
302		UBE4A			DCTN5
303		MLEC			DERL1
304		MRPL58			WDR18
305		EIF2B1			THUMPD3
306		TRIM25			C2orf49
307		RBM39			SPATA16
308		IRF3			NAA15
309		PUM1			AP1M1
310		KIF22			WNK3
311		PTGR1			C20orf27
312		EMC2			PITHD1
313		NCAPD2			NAA50
314		ACOX1			RAB1B
315		NCF4			SMG9
316		PDIA6			ASCC2
317		PCM1			ATG5
318		RPS6KA1			SH3BGRL3
319		SF3B4			PPIL3
320		SEC23B			GHITM
321		SLC1A5			ACBD3
322		MRPL23			UNC45A
323		FXN			WNK1
324		TST			RNPEP
325		HAGH			UBE2Z
326		HADH			CNOT10
327		TXNRD1			VIPAS39
328		INF2			FN3KRP
329		TSR1			UPF2
330		P3H1			MYG1
331		CCDC88A			PLEKHA2
332		NADK2			PLEKHA1
333		TMEM259			PARVG
334		LACTB2			DMAP1
335		PYCR3			RIC8A
336		EARS2			LZTFL1
337		MIA3			EXOSC3
338		CEP170			SAR1A
339		ODR4			EIF2B3
340		FKBP15			LMBRD1
341		DDI2			FANCI
342		TUT7			ARL8B
343		FAM91A1			SDAD1
344		MBLAC2			WDR70
345		CWF19L1			BABAM1
346		TWF2			IRAK4
347		NCAPH2			PPP4R2
348		PDE12			SPG21
349		PMF1			HSPBP1
350		CTR9			MAT2B
351		NCEH1			CD300A
352		BRAT1			CHORDC1
353		ATAD2			VPS28
354		TMEM205			APPL1
355		HSDL2			INTS6
356		NBEAL2			RAB21
357					BLOC1S6
358		DHX30			CORO1C
359		ENOSF1			IGSF9B
360		VPS35L			NUDC
361		DCXR			ZBTB1
362		APBB1IP			DERA
363		GALNT7			USP15
364		GLRX5			CRYBG1
365		YRDC			PPME1
366		USP48			RBM8A
367		CD163			USP3
368		CCDC25			OAS3
369		WDFY1			SQOR
370		GCC2			SEC23IP
371		MRPL41
372		NRM
373		DIS3L2
374		PM20D2
375		ALDH16A1
376		STK11IP
377		ZNF687
378		EHBP1L1
379		LILRB2
380		DDX51
381		NHLRC2
382		SUMF1
383		TXNDC5
384		SPC24
385		SCCPDH
386		PLBD2
387		PUM2
388		NT5C
389		RB1CC1
390		IPO4
391		TRUB1
392		CYGB
393		RTF1
394		TM9SF4
395		NDRG1
396		HSPH1
397		ZNF592
398		LARP4B
399		ANP32B
400		ARPC1A
401		HDAC2
402		GLG1
403		UPF1
404		GCDH
405		PHKB
406		TBRG4
407		CCDC47
408		SH3KBP1
409		EFHD2
410		AP2M1
411		RMDN1
412		OMA1
413		L3HYPDH
414		PTCD3
415		RUSF1
416		DNAH8
417		VCPIP1
418		ELMO2
419		BTF3L4
420		CEP20
421		FAM210A
422		COL21A1
423		ARAP1
424		TRNT1
425		VPS13A
426		RANBP9
427		CLCC1
428		RUFY1
429		UHRF1
430		CD180
431		DNAJC2
432		DNAJC7
433		COPS8
434		ATXN2
435		CIB1
436		NCAPG
437		GRWD1
438		TUBA1C
439		MRPL45
440		GINS3
441		CCM2
442		CNPY3
443		NDUFAF3
444		VAMP8
445		ADI1
446		RNF126
447		MECR
448		TMEM109
449		TMED9
450		NUP58
451		KIFC1
452		ACAT2
453		CHMP4A
454		SEC11C
455		CEP41
456		GTPBP4
457		WDR11
458		EDEM3
459		XPO4
460		SLIRP
461		LAT2
462		MTFR1L
463		CLPB
464		TOLLIP
465		BRD8
466		EHD4
467		SLK
468		BOLA2B
469		TMX1
470		CCDC134
471		SUDS3
472		SCAF1
473		ACAD9
474		MRPL44
475		GRPEL1
476		TMEM165
477		EPG5
478		CWC22
479		SDF2L1
480		ATP13A1
481		RAB18
482		MRPS30
483		UBE2T
484		RTN4
485		BAZ1A
486		AASDHPPT
487		ATG3
488		SMC4
489		DECR2
490		TMEM106B
491		NLE1
492		PAG1
493		THG1L
494		TRMT1
495		STAB1
496		ITSN2
497		CNOT2
498		EMC3
499		STK26
500		EIF2AK4
501		RBM27
502		VPS29
503		EIF3K
504		DNAJB11
505		TJP2
506		SEC63
507		LIMA1
508		ATP6V1H
509		CNOT7
510		SLC25A13
511		DCTN4
512		GGA2
513		JPT1
514		ZNF346
515		NENF
516		STUB1
517		SNX6
518		STX8
519		PSMD13
520		TIMELESS
521		COPS3
522		NIP7
523		EIF3L
524		AKAP2
525		LRCH1
526		GSTK1
527		CARHSP1
528		GIT1
529		CAB39
530		UBE2J1
531		DHRS7
532		MRPL11
533		SH3BP1
534		ATG4B
535		TBL2
536		RNF114
537		SAMM50
538		TIMM8B
539		GMPPB
540		SNX5
541		LRRFIP2
542		COPG1
543		SAR1B
544		EMILIN1
545		MTCH2
546		BZW2
547		DYNC1LI1
